# Supplementary material for: Grave-to-cradle photothermal upcycling of waste polyesters over spent LiCoO2
Source: Nat Commun. 2024 Mar 28;15:2730. doi: 10.1038/s41467-024-47024-x (PMC10979025; doi:10.1038/s41467-024-47024-x)
Supplement: Supplementary file 3 — Source Data [file 41467_2024_47024_MOESM3_ESM.xlsx]

## Sheet: Fig. 1b
			Upcycling to catalysts
Pyrometallurgy	Hydrometallurgy	Direct recycling	Biweekly	Monthly
13.3	13.49	17.61	64.6	129.6

## Sheet: Fig. 2b
		DL-LiCoO2
Pristine	BM-LiCoO2	4h	8h	12h
1	0.92	0.76	0.38	0.25

## Sheet: Fig. 2c
x	Observed	Calculated	(Obs-Calc)	Tick Position	Tick Intensity
10	4534	4390.73	-375.531	19.0771	-2594
10.0103	4464	4398.42	-453.225	37.5329	-2594
10.0206	4634	4406.04	-290.844	38.5473	-2594
10.0309	4545	4413.59	-387.389	39.2021	-2594
10.0412	4565	4421.06	-374.86	45.3625	-2594
10.0516	4529	4428.46	-418.259	49.5775	-2594
10.0619	4560	4435.79	-394.585	59.2614	-2594
10.0722	4492	4443.04	-469.84	59.7375	-2594
10.0825	4596	4450.22	-373.025	65.5611	-2594
10.0928	4626	4457.34	-350.139	66.4589	-2594
10.1031	4545	4464.38	-438.184	69.8012	-2594
10.1134	4493	4471.36	-497.159	78.6234	-2594
10.1237	4551	4478.27	-446.067	78.8236	-2594
10.1341	4665	4485.11	-338.907	79.4583	-2594
10.1444	4698	4491.88	-312.68	79.8749	-2594
10.1547	4648	4498.59	-369.387	82.3984	-2594
10.165	4626	4505.23	-398.027	84.0491	-2594
10.1753	4665	4511.8	-365.603	85.9259	-2594
10.1856	4622	4518.31	-415.115	87.1573	-2594
10.1959	4696	4524.76	-347.562
10.2063	4604	4531.15	-445.946
10.2166	4592	4537.47	-464.268
10.2269	4509	4543.73	-553.527
10.2372	4563	4549.93	-505.725
10.2475	4734	4556.06	-340.862
10.2578	4603	4562.14	-477.939
10.2681	4464	4568.16	-622.956
10.2784	4529	4574.11	-563.914
10.2888	4607	4580.01	-491.813
10.2991	4663	4585.85	-441.655
10.3094	4617	4591.64	-493.439
10.3197	4565	4597.37	-551.166
10.33	4525	4603.04	-596.837
10.3403	4733	4608.65	-394.452
10.3506	4652	4614.21	-481.012
10.361	4636	4619.72	-502.518
10.3713	4605	4625.17	-538.969
10.3816	4655	4630.57	-494.367
10.3919	4773	4635.91	-381.712
10.4022	4653	4641.2	-507.004
10.4125	4607	4646.44	-558.244
10.4228	4629	4651.63	-541.434
10.4331	4704	4656.77	-471.572
10.4435	4710	4661.86	-470.66
10.4538	4606	4666.9	-579.698
10.4641	4684	4671.89	-506.687
10.4744	4650	4676.83	-545.627
10.4847	4787	4681.72	-413.519
10.495	4696	4686.56	-509.363
10.5053	4657	4691.36	-553.16
10.5156	4506	4696.11	-708.91
10.5259	4811	4700.81	-408.614
10.5363	4655	4705.47	-569.273
10.5466	4714	4710.09	-514.886
10.5569	4649	4714.65	-584.454
10.5672	4661	4719.18	-576.978
10.5775	4530	4723.66	-712.458
10.5878	4739	4728.09	-507.895
10.5981	4703	4732.49	-548.289
10.6085	4685	4736.84	-570.64
10.6188	4754	4741.15	-505.95
10.6291	4839	4745.42	-425.218
10.6394	4692	4749.65	-576.446
10.6497	4661	4753.83	-611.633
10.66	4655	4757.98	-621.78
10.6703	4602	4762.09	-678.887
10.6806	4749	4766.15	-535.955
10.691	4681	4770.18	-607.984
10.7013	4812	4774.18	-480.976
10.7116	4731	4778.13	-565.929
10.7219	4832	4782.05	-468.845
10.7322	4800	4785.92	-504.724
10.7425	4704	4789.77	-604.567
10.7528	4676	4793.57	-636.373
10.7631	4707	4797.34	-609.144
10.7735	4844	4801.08	-475.88
10.7838	4926	4804.78	-397.581
10.7941	4751	4808.45	-576.248
10.8044	4836	4812.08	-494.88
10.8147	4663	4815.68	-671.479
10.825	4807	4819.25	-531.045
10.8353	4756	4822.78	-585.579
10.8456	4895	4826.28	-450.08
10.856	4634	4829.75	-714.549
10.8663	4748	4833.19	-603.986
10.8766	4709	4836.59	-646.393
10.8869	4728	4839.97	-630.769
10.8972	4805	4843.31	-557.114
10.9075	4823	4846.63	-542.429
10.9178	4686	4849.92	-682.715
10.9282	4896	4853.17	-475.972
10.9385	4787	4856.4	-588.2
10.9488	4775	4859.6	-603.4
10.9591	4703	4862.77	-678.571
10.9694	4772	4865.92	-612.715
10.9797	4919	4869.03	-468.832
10.99	4878	4872.12	-512.921
11.0003	4814	4875.18	-579.984
11.0107	4764	4878.22	-633.021
11.021	4836	4881.23	-564.032
11.0313	4886	4884.22	-517.018
11.0416	4803	4887.18	-602.978
11.0519	4811	4890.11	-597.914
11.0622	4788	4893.03	-623.825
11.0725	4869	4895.91	-545.713
11.0828	4828	4898.78	-589.576
11.0932	4868	4901.62	-552.416
11.1035	4902	4904.43	-521.233
11.1138	4928	4907.23	-498.027
11.1241	4884	4910	-544.799
11.1344	4905	4912.75	-526.549
11.1447	4915	4915.48	-519.277
11.155	4853	4918.18	-583.984
11.1654	4803	4920.87	-636.67
11.1757	4786	4923.53	-656.334
11.186	4793	4926.18	-651.979
11.1963	4731	4928.8	-716.603
11.2066	4901	4931.41	-549.208
11.2169	4750	4933.99	-702.793
11.2272	4859	4936.56	-596.359
11.2375	4817	4939.11	-640.906
11.2478	4755	4941.63	-705.434
11.2582	4797	4944.14	-665.944
11.2685	4821	4946.64	-644.437
11.2788	5055	4949.11	-412.911
11.2891	4807	4951.57	-663.369
11.2994	4758	4954.01	-714.809
11.3097	4884	4956.43	-591.232
11.32	5068	4958.84	-409.639
11.3303	4920	4961.23	-560.03
11.3407	4811	4963.6	-671.404
11.351	4969	4965.96	-515.764
11.3613	4842	4968.31	-645.107
11.3716	4836	4970.64	-653.436
11.3819	4879	4972.95	-612.75
11.3922	4900	4975.25	-594.049
11.4025	4879	4977.53	-617.335
11.4129	4918	4979.81	-580.606
11.4232	4998	4982.06	-502.863
11.4335	4907	4984.31	-596.107
11.4438	5065	4986.54	-440.338
11.4541	4963	4988.76	-544.556
11.4644	4882	4990.96	-627.761
11.4747	4945	4993.15	-566.954
11.485	4894	4995.33	-620.135
11.4954	4909	4997.5	-607.304
11.5057	4915	4999.66	-603.461
11.516	5030	5001.81	-490.607
11.5263	4953	5003.94	-569.741
11.5366	4914	5006.07	-610.865
11.5469	4981	5008.18	-545.978
11.5572	4957	5010.28	-572.081
11.5676	5033	5012.37	-498.173
11.5779	4842	5014.46	-691.256
11.5882	5036	5016.53	-499.329
11.5985	4872	5018.59	-665.392
11.6088	4924	5020.65	-615.446
11.6191	4892	5022.69	-649.491
11.6294	5070	5024.73	-473.527
11.6397	4963	5026.76	-582.555
11.6501	4939	5028.77	-608.575
11.6604	4954	5030.79	-595.586
11.6707	4817	5032.79	-734.589
11.681	5057	5034.78	-496.585
11.6913	5052	5036.77	-503.573
11.7016	5090	5038.75	-467.554
11.7119	5063	5040.73	-496.528
11.7222	4983	5042.7	-578.495
11.7325	4984	5044.66	-579.456
11.7429	4948	5046.61	-617.41
11.7532	5133	5048.56	-434.358
11.7635	4978	5050.5	-591.3
11.7738	4909	5052.44	-662.236
11.7841	4987	5054.37	-586.167
11.7944	5075	5056.29	-500.092
11.8047	4983	5058.21	-594.012
11.815	5051	5060.13	-527.927
11.8254	4974	5062.04	-606.837
11.8357	4927	5063.94	-655.742
11.846	4957	5065.84	-627.643
11.8563	5041	5067.74	-545.54
11.8666	5049	5069.63	-539.433
11.8769	5095	5071.52	-495.322
11.8872	5129	5073.41	-463.207
11.8976	4947	5075.29	-647.089
11.9079	4977	5077.17	-618.967
11.9182	5125	5079.04	-472.842
11.9285	5032	5080.91	-567.714
11.9388	5078	5082.78	-523.584
11.9491	5027	5084.65	-576.451
11.9594	5040	5086.51	-565.315
11.9697	4998	5088.38	-609.177
11.9801	5074	5090.24	-535.037
11.9904	5054	5092.09	-556.895
12.0007	5181	5093.95	-431.751
12.011	5069	5095.81	-545.605
12.0213	5102	5097.66	-514.458
12.0316	5094	5099.51	-524.31
12.0419	5008	5101.36	-612.161
12.0523	5051	5103.21	-571.01
12.0626	5234	5105.06	-389.859
12.0729	5056	5106.91	-569.707
12.0832	5093	5108.75	-534.555
12.0935	4986	5110.6	-643.402
12.1038	5160	5112.45	-471.249
12.1141	5078	5114.3	-555.096
12.1244	5058	5116.14	-576.943
12.1348	5080	5117.99	-556.79
12.1451	4996	5119.84	-642.637
12.1554	5094	5121.69	-546.485
12.1657	5137	5123.53	-505.334
12.176	5054	5125.38	-590.183
12.1863	5117	5127.23	-529.034
12.1966	5193	5129.08	-454.885
12.2069	5033	5130.94	-616.737
12.2172	5020	5132.79	-631.591
12.2276	5226	5134.65	-427.447
12.2379	5154	5136.5	-501.303
12.2482	5158	5138.36	-499.162
12.2585	5178	5140.22	-481.023
12.2688	5126	5142.08	-534.885
12.2791	5260	5143.95	-402.749
12.2894	5209	5145.82	-455.616
12.2997	5173	5147.69	-493.485
12.3101	5179	5149.56	-489.357
12.3204	5048	5151.43	-622.231
12.3307	5107	5153.31	-565.108
12.341	5059	5155.19	-614.987
12.3513	5157	5157.07	-518.87
12.3616	5216	5158.96	-461.755
12.3719	5069	5160.84	-610.644
12.3823	5088	5162.74	-593.536
12.3926	5136	5164.63	-547.431
12.4029	5134	5166.53	-551.33
12.4132	5285	5168.43	-402.233
12.4235	5191	5170.34	-498.139
12.4338	5087	5172.25	-604.049
12.4441	5254	5174.16	-438.963
12.4544	5163	5176.08	-531.881
12.4648	5087	5178	-609.803
12.4751	5188	5179.93	-510.729
12.4854	5121	5181.86	-579.66
12.4957	5310	5183.79	-392.595
12.506	5267	5185.73	-437.534
12.5163	5286	5187.68	-420.478
12.5266	5233	5189.63	-475.427
12.5369	5214	5191.58	-496.381
12.5473	5085	5193.54	-627.34
12.5576	5224	5195.5	-490.303
12.5679	5106	5197.47	-610.272
12.5782	5105	5199.45	-613.246
12.5885	5189	5201.42	-531.225
12.5988	5302	5203.41	-420.209
12.6091	5292	5205.4	-432.199
12.6195	5174	5207.39	-552.194
12.6298	5272	5209.4	-456.195
12.6401	5252	5211.4	-478.202
12.6504	5402	5213.41	-330.214
12.6607	5318	5215.43	-416.233
12.671	5221	5217.46	-515.257
12.6813	5160	5219.49	-578.287
12.6916	5252	5221.52	-488.323
12.702	5221	5223.57	-521.366
12.7123	5289	5225.61	-455.414
12.7226	5223	5227.67	-523.469
12.7329	5207	5229.73	-541.531
12.7432	5276	5231.8	-474.598
12.7535	5224	5233.87	-528.673
12.7638	5223	5235.95	-531.753
12.7741	5151	5238.04	-605.841
12.7845	5286	5240.14	-472.935
12.7948	5385	5242.24	-376.036
12.8051	5473	5244.34	-290.144
12.8154	5415	5246.46	-350.259
12.8257	5286	5248.58	-481.381
12.836	5316	5250.71	-453.51
12.8463	5247	5252.85	-524.646
12.8567	5249	5254.99	-524.789
12.867	5287	5257.14	-488.939
12.8773	5371	5259.3	-407.097
12.8876	5339	5261.46	-441.262
12.8979	5227	5263.63	-555.434
12.9082	5330	5265.81	-454.614
12.9185	5468	5268	-318.802
12.9288	5334	5270.2	-454.997
12.9391	5291	5272.4	-500.199
12.9495	5409	5274.61	-384.41
12.9598	5472	5276.83	-323.628
12.9701	5371	5279.05	-426.853
12.9804	5328	5281.29	-472.087
12.9907	5312	5283.53	-490.329
13.001	5333	5285.78	-471.578
13.0113	5296	5288.04	-510.836
13.0216	5284	5290.3	-525.101
13.032	5234	5292.57	-577.375
13.0423	5462	5294.86	-351.656
13.0526	5361	5297.15	-454.946
13.0629	5391	5299.44	-427.244
13.0732	5388	5301.75	-432.55
13.0835	5453	5304.06	-369.865
13.0938	5315	5306.39	-510.188
13.1042	5404	5308.72	-423.519
13.1145	5570	5311.06	-259.858
13.1248	5431	5313.41	-401.207
13.1351	5477	5315.76	-357.563
13.1454	5303	5318.13	-533.928
13.1557	5454	5320.5	-385.302
13.166	5406	5322.88	-435.684
13.1763	5268	5325.27	-576.075
13.1867	5372	5327.67	-474.474
13.197	5452	5330.08	-396.882
13.2073	5459	5332.5	-392.299
13.2176	5517	5334.92	-336.725
13.2279	5395	5337.36	-461.159
13.2382	5468	5339.8	-390.602
13.2485	5473	5342.25	-388.055
13.2588	5372	5344.72	-491.515
13.2692	5332	5347.19	-533.985
13.2795	5358	5349.66	-510.464
13.2898	5460	5352.15	-410.952
13.3001	5336	5354.65	-537.448
13.3104	5410	5357.15	-465.954
13.3207	5436	5359.67	-442.469
13.331	5487	5362.19	-393.992
13.3414	5420	5364.72	-463.525
13.3517	5501	5367.27	-385.067
13.362	5479	5369.82	-409.618
13.3723	5528	5372.38	-363.178
13.3826	5488	5374.95	-405.747
13.3929	5401	5377.53	-495.325
13.4032	5459	5380.11	-439.913
13.4135	5385	5382.71	-516.51
13.4238	5416	5385.32	-488.116
13.4342	5530	5387.93	-376.731
13.4445	5561	5390.56	-348.355
13.4548	5363	5393.19	-548.989
13.4651	5442	5395.83	-472.632
13.4754	5509	5398.48	-408.284
13.4857	5588	5401.15	-331.946
13.496	5457	5403.82	-465.617
13.5063	5582	5406.5	-343.297
13.5167	5337	5409.19	-590.987
13.527	5582	5411.89	-348.686
13.5373	5393	5414.59	-540.394
13.5476	5452	5417.31	-484.112
13.5579	5410	5420.04	-528.839
13.5682	5392	5422.77	-549.575
13.5785	5507	5425.52	-437.321
13.5889	5529	5428.28	-418.076
13.5992	5411	5431.04	-538.841
13.6095	5510	5433.81	-442.615
13.6198	5499	5436.6	-456.398
13.6301	5521	5439.39	-437.191
13.6404	5490	5442.19	-470.993
13.6507	5538	5445.01	-425.805
13.661	5565	5447.83	-401.626
13.6714	5604	5450.66	-365.457
13.6817	5649	5453.5	-323.297
13.692	5573	5456.35	-402.146
13.7023	5539	5459.21	-439.005
13.7126	5548	5462.07	-432.874
13.7229	5490	5464.95	-493.752
13.7332	5401	5467.84	-585.639
13.7436	5476	5470.74	-513.535
13.7539	5626	5473.64	-366.442
13.7642	5532	5476.56	-463.357
13.7745	5560	5479.48	-438.282
13.7848	5505	5482.42	-496.217
13.7951	5565	5485.36	-439.16
13.8054	5512	5488.31	-495.114
13.8157	5729	5491.28	-281.076
13.8261	5584	5494.25	-429.048
13.8364	5611	5497.23	-405.03
13.8467	5684	5500.22	-335.021
13.857	5566	5503.22	-456.021
13.8673	5582	5506.23	-443.031
13.8776	5656	5509.25	-372.05
13.8879	5614	5512.28	-417.078
13.8982	5554	5515.32	-480.116
13.9085	5539	5518.36	-498.163
13.9189	5542	5521.42	-498.22
13.9292	5562	5524.49	-481.285
13.9395	5451	5527.56	-595.361
13.9498	5540	5530.65	-509.445
13.9601	5638	5533.74	-414.539
13.9704	5643	5536.84	-412.642
13.9807	5588	5539.95	-470.754
13.991	5563	5543.08	-498.876
14.0014	5689	5546.21	-376.006
14.0117	5625	5549.35	-443.146
14.022	5677	5552.5	-394.296
14.0323	5597	5555.65	-477.454
14.0426	5674	5558.82	-403.622
14.0529	5446	5562	-634.799
14.0632	5673	5565.18	-410.985
14.0736	5618	5568.38	-469.18
14.0839	5644	5571.58	-446.384
14.0942	5699	5574.8	-394.598
14.1045	5645	5578.02	-451.82
14.1148	5681	5581.25	-419.052
14.1251	5662	5584.49	-441.292
14.1354	5557	5587.74	-549.542
14.1457	5814	5591	-295.801
14.1561	5761	5594.27	-352.068
14.1664	5621	5597.55	-495.345
14.1767	5638	5600.83	-481.631
14.187	5753	5604.13	-369.926
14.1973	5573	5607.43	-553.229
14.2076	5653	5610.74	-476.542
14.2179	5589	5614.06	-543.863
14.2282	5673	5617.39	-463.193
14.2386	5700	5620.73	-439.532
14.2489	5552	5624.08	-590.88
14.2592	5702	5627.44	-444.237
14.2695	5853	5630.8	-296.602
14.2798	5723	5634.18	-429.977
14.2901	5601	5637.56	-555.36
14.3004	5610	5640.95	-549.751
14.3108	5603	5644.35	-560.152
14.3211	5661	5647.76	-505.561
14.3314	5782	5651.18	-387.978
14.3417	5766	5654.6	-407.404
14.352	5626	5658.04	-550.839
14.3623	5640	5661.48	-540.283
14.3726	5755	5664.93	-428.735
14.3829	5702	5668.4	-485.195
14.3933	5702	5671.86	-488.664
14.4036	5745	5675.34	-449.141
14.4139	5849	5678.83	-348.627
14.4242	5729	5682.32	-472.121
14.4345	5524	5685.82	-680.624
14.4448	5711	5689.34	-497.135
14.4551	5727	5692.85	-484.654
14.4654	5710	5696.38	-505.182
14.4758	5658	5699.92	-560.718
14.4861	5783	5703.46	-439.262
14.4964	5800	5707.01	-425.814
14.5067	5839	5710.57	-390.374
14.517	5771	5714.14	-461.943
14.5273	5878	5717.72	-358.52
14.5376	5823	5721.3	-417.104
14.5479	5725	5724.9	-518.697
14.5583	5768	5728.5	-479.298
14.5686	5677	5732.11	-573.907
14.5789	5815	5735.72	-439.524
14.5892	5811	5739.35	-447.148
14.5995	5810	5742.98	-451.781
14.6098	5743	5746.62	-522.421
14.6201	5894	5750.27	-375.07
14.6304	5771	5753.93	-501.726
14.6408	5906	5757.59	-370.39
14.6511	5721	5761.26	-559.061
14.6614	5675	5764.94	-608.741
14.6717	5744	5768.63	-543.428
14.682	5810	5772.32	-481.122
14.6923	5904	5776.02	-390.825
14.7026	5883	5779.73	-415.534
14.7129	5813	5783.45	-489.252
14.7233	5759	5787.18	-546.977
14.7336	5856	5790.91	-453.709
14.7439	5924	5794.65	-389.449
14.7542	5844	5798.4	-473.196
14.7645	5948	5802.15	-372.95
14.7748	5791	5805.91	-533.712
14.7851	5895	5809.68	-433.481
14.7955	5819	5813.46	-513.258
14.8058	5933	5817.24	-403.041
14.8161	5883	5821.03	-456.832
14.8264	5957	5824.83	-386.63
14.8367	5831	5828.64	-516.435
14.847	5863	5832.45	-488.247
14.8573	5870	5836.27	-485.067
14.8676	5858	5840.09	-500.893
14.878	5832	5843.93	-530.726
14.8883	5992	5847.77	-374.566
14.8986	5818	5851.61	-552.413
14.9089	5871	5855.47	-503.267
14.9192	5932	5859.33	-446.128
14.9295	5910	5863.2	-471.995
14.9398	5905	5867.07	-480.869
14.9501	5836	5870.95	-553.75
14.9605	5816	5874.84	-577.638
14.9708	5807	5878.73	-590.532
14.9811	5969	5882.63	-432.433
14.9914	5926	5886.54	-479.34
15.0017	5880	5890.45	-529.254
15.012	5890	5894.37	-523.174
15.0223	5909	5898.3	-508.101
15.0327	5870	5902.23	-551.034
15.043	5957	5906.17	-467.974
15.0533	5847	5910.12	-581.92
15.0636	6041	5914.07	-391.872
15.0739	5890	5918.03	-546.83
15.0842	5970	5921.99	-470.795
15.0945	6084	5925.97	-360.766
15.1048	6024	5929.94	-424.743
15.1151	5950	5933.93	-502.725
15.1255	5819	5937.91	-637.714
15.1358	6021	5941.91	-439.709
15.1461	6007	5945.91	-457.71
15.1564	5908	5950.26	-561.058
15.1667	5960	5954.27	-513.072
15.177	6059	5958.29	-418.093
15.1873	6097	5962.32	-384.119
15.1976	5982	5966.35	-503.151
15.208	5992	5970.59	-497.386
15.2183	6070	5974.63	-423.43
15.2286	5872	5978.68	-625.48
15.2389	5965	5982.74	-536.536
15.2492	6066	5986.8	-439.597
15.2595	5929	5990.86	-580.664
15.2698	6066	5994.94	-447.736
15.2802	5947	5999.01	-570.814
15.2905	6031	6003.1	-490.897
15.3008	6096	6007.19	-429.986
15.3111	6001	6011.28	-529.08
15.3214	6067	6015.38	-467.179
15.3317	6047	6019.48	-491.283
15.342	6122	6023.59	-420.393
15.3523	6134	6027.71	-412.507
15.3627	5934	6031.83	-616.627
15.373	6035	6035.95	-519.752
15.3833	6103	6040.08	-455.882
15.3936	6193	6044.22	-370.017
15.4039	5945	6048.36	-622.157
15.4142	6118	6052.5	-453.302
15.4245	6078	6056.65	-497.452
15.4349	6100	6060.81	-479.606
15.4452	6106	6064.97	-477.765
15.4555	6194	6069.13	-393.93
15.4658	6104	6073.3	-488.098
15.4761	6064	6077.47	-532.272
15.4864	6075	6081.65	-525.45
15.4967	6088	6085.83	-516.632
15.507	6069	6090.02	-539.819
15.5174	6067	6094.21	-546.011
15.5277	6112	6098.41	-505.207
15.538	6063	6102.61	-558.407
15.5483	6126	6106.81	-499.612
15.5586	6176	6111.02	-453.821
15.5689	6063	6115.23	-571.035
15.5792	6054	6119.45	-584.252
15.5895	6185	6123.67	-457.474
15.5998	6207	6127.9	-439.7
15.6102	6073	6132.13	-577.93
15.6205	6067	6136.36	-588.164
15.6308	6025	6140.6	-634.402
15.6411	6121	6144.84	-542.644
15.6514	6161	6149.09	-506.89
15.6617	6215	6153.34	-457.14
15.672	6180	6157.59	-496.394
15.6823	6167	6161.85	-513.651
15.6927	6141	6166.11	-543.913
15.703	6210	6170.38	-479.178
15.7133	6105	6174.65	-588.446
15.7236	6314	6178.92	-383.719
15.7339	6188	6183.19	-513.994
15.7442	6192	6187.47	-514.274
15.7545	6282	6191.76	-428.557
15.7649	6209	6196.04	-505.843
15.7752	6116	6200.33	-603.133
15.7855	6209	6204.63	-514.426
15.7958	6107	6208.92	-620.722
15.8061	6199	6213.22	-533.022
15.8164	6204	6217.53	-532.325
15.8267	6136	6221.83	-604.631
15.837	6212	6226.14	-532.941
15.8474	6132	6230.45	-617.253
15.8577	6245	6234.77	-508.569
15.868	6214	6239.09	-543.887
15.8783	6315	6243.41	-447.209
15.8886	6243	6247.73	-523.533
15.8989	6084	6252.06	-686.861
15.9092	6266	6256.39	-509.191
15.9195	6106	6260.72	-673.524
15.9299	6253	6265.06	-530.86
15.9402	6238	6269.4	-550.198
15.9505	6239	6273.74	-553.54
15.9608	6265	6278.08	-531.883
15.9711	6242	6282.43	-559.23
15.9814	6270	6286.78	-535.579
15.9917	6214	6291.13	-595.93
16.0021	6287	6295.48	-527.284
16.0124	6187	6299.84	-631.641
16.0227	6402	6304.2	-421
16.033	6303	6308.56	-524.361
16.0433	6223	6312.92	-608.724
16.0536	6317	6317.29	-519.09
16.0639	6317	6321.66	-523.458
16.0742	6239	6326.03	-605.828
16.0846	6219	6330.4	-630.2
16.0949	6253	6334.77	-600.575
16.1052	6212	6339.15	-645.951
16.1155	6312	6343.53	-550.329
16.1258	6307	6347.91	-559.71
16.1361	6251	6352.29	-620.092
16.1464	6340	6356.68	-535.476
16.1567	6371	6361.06	-508.862
16.167	6381	6365.45	-503.25
16.1774	6301	6369.84	-587.639
16.1877	6152	6374.23	-741.031
16.198	6443	6378.62	-454.424
16.2083	6449	6383.02	-452.818
16.2186	6354	6387.41	-552.214
16.2289	6452	6391.81	-458.612
16.2392	6317	6396.21	-598.011
16.2496	6453	6400.61	-466.412
16.2599	6449	6405.01	-474.814
16.2702	6463	6409.42	-465.217
16.2805	6404	6413.82	-528.622
16.2908	6312	6418.23	-625.028
16.3011	6261	6422.64	-680.436
16.3114	6524	6427.04	-421.844
16.3218	6383	6431.45	-567.254
16.3321	6298	6435.86	-656.665
16.3424	6447	6440.28	-512.077
16.3527	6325	6444.69	-638.49
16.363	6409	6449.1	-558.904
16.3733	6445	6453.52	-527.319
16.3836	6404	6457.94	-572.735
16.3939	6347	6462.35	-634.152
16.4043	6326	6466.77	-659.57
16.4146	6378	6471.19	-611.988
16.4249	6405	6475.61	-589.408
16.4352	6277	6480.03	-721.828
16.4455	6281	6484.45	-722.249
16.4558	6397	6488.87	-610.67
16.4661	6416	6493.29	-596.092
16.4764	6487	6497.71	-529.515
16.4868	6279	6502.14	-741.938
16.4971	6380	6506.56	-645.361
16.5074	6362	6510.99	-667.785
16.5177	6491	6515.41	-543.21
16.528	6424	6519.83	-614.635
16.5383	6385	6524.26	-658.06
16.5486	6380	6528.69	-667.486
16.5589	6286	6533.11	-765.912
16.5693	6597	6537.54	-459.338
16.5796	6353	6541.96	-707.764
16.5899	6550	6546.39	-515.19
16.6002	6559	6550.82	-510.617
16.6105	6312	6555.24	-762.043
16.6208	6360	6559.67	-718.47
16.6311	6500	6564.1	-582.897
16.6414	6626	6568.52	-461.323
16.6518	6561	6572.95	-530.75
16.6621	6588	6577.38	-508.176
16.6724	6515	6581.8	-585.603
16.6827	6557	6586.23	-548.029
16.693	6516	6590.65	-593.455
16.7033	6492	6595.08	-621.88
16.7136	6534	6599.51	-584.306
16.7239	6585	6603.93	-537.731
16.7343	6531	6608.36	-596.155
16.7446	6594	6612.78	-537.579
16.7549	6659	6617.2	-477.003
16.7652	6657	6621.63	-483.426
16.7755	6618	6626.05	-526.849
16.7858	6481	6630.47	-668.271
16.7961	6610	6634.89	-543.693
16.8065	6489	6639.31	-669.114
16.8168	6547	6643.73	-615.535
16.8271	6570	6648.15	-596.954
16.8374	6537	6652.57	-634.373
16.8477	6636	6656.99	-539.791
16.858	6471	6661.41	-709.209
16.8683	6440	6665.83	-744.626
16.8786	6597	6670.24	-592.041
16.889	6449	6674.66	-744.456
16.8993	6562	6679.07	-635.87
16.9096	6535	6683.48	-667.283
16.9199	6679	6687.9	-527.695
16.9302	6587	6692.31	-624.106
16.9405	6572	6696.72	-643.516
16.9508	6553	6701.12	-666.925
16.9611	6604	6705.53	-620.333
16.9715	6511	6709.94	-717.739
16.9818	6525	6714.34	-708.145
16.9921	6620	6718.75	-617.549
17.0024	6573	6723.15	-668.952
17.0127	6748	6727.55	-498.353
17.023	6639	6731.95	-611.754
17.0333	6765	6736.35	-490.153
17.0436	6618	6740.75	-641.55
17.054	6552	6745.15	-711.946
17.0643	6651	6749.54	-617.341
17.0746	6676	6753.93	-596.734
17.0849	6600	6758.33	-677.126
17.0952	6619	6762.72	-662.517
17.1055	6631	6767.11	-654.905
17.1158	6600	6771.49	-690.292
17.1261	6794	6775.88	-500.678
17.1365	6554	6780.26	-745.062
17.1468	6661	6784.64	-642.444
17.1571	6726	6789.02	-581.825
17.1674	6635	6793.4	-677.204
17.1777	6553	6797.78	-763.581
17.188	6689	6802.16	-631.956
17.1983	6798	6806.53	-527.33
17.2086	6826	6810.9	-503.702
17.219	6726	6815.27	-608.071
17.2293	6634	6819.64	-704.439
17.2396	6788	6824.01	-554.806
17.2499	6867	6828.37	-480.17
17.2602	6894	6832.73	-457.532
17.2705	6872	6837.09	-483.892
17.2808	6759	6841.45	-601.251
17.2911	6831	6845.81	-533.607
17.3015	6641	6850.16	-727.961
17.3118	6789	6854.51	-584.313
17.3221	6814	6858.86	-563.664
17.3324	6872	6863.21	-510.012
17.3427	6806	6867.56	-580.357
17.353	6700	6871.9	-690.701
17.3633	6610	6876.24	-785.043
17.3737	6860	6880.58	-539.382
17.384	6581	6884.92	-822.72
17.3943	6712	6889.25	-696.055
17.4046	6816	6893.59	-596.387
17.4149	6840	6897.92	-576.718
17.4252	6802	6902.25	-619.046
17.4355	6776	6906.57	-649.372
17.4458	6886	6910.9	-543.696
17.4562	6837	6915.22	-597.017
17.4665	6762	6919.54	-676.336
17.4768	6672	6923.85	-770.653
17.4871	6906	6928.17	-540.967
17.4974	6856	6932.48	-595.279
17.5077	6769	6936.79	-686.589
17.518	7004	6941.1	-455.896
17.5283	6826	6945.4	-638.201
17.5387	6906	6949.7	-562.504
17.549	6911	6954	-561.804
17.5593	6806	6958.3	-671.102
17.5696	6900	6962.6	-581.397
17.5799	6815	6966.89	-670.69
17.5902	6914	6971.18	-575.98
17.6005	7035	6975.47	-459.268
17.6108	6951	6979.75	-547.554
17.6212	6803	6984.04	-699.837
17.6315	6792	6988.32	-715.118
17.6418	7014	6992.6	-497.396
17.6521	6970	6996.87	-545.672
17.6624	6889	7001.15	-630.945
17.6727	6889	7005.42	-635.216
17.683	6942	7009.68	-586.485
17.6933	6918	7013.95	-614.751
17.7037	6921	7018.22	-616.015
17.714	6855	7022.48	-686.277
17.7243	6844	7026.74	-701.536
17.7346	6719	7030.99	-830.793
17.7449	6900	7035.25	-654.047
17.7552	6849	7039.5	-709.299
17.7655	6900	7043.75	-662.549
17.7758	6871	7048	-695.797
17.7862	6952	7052.24	-619.042
17.7965	6948	7056.49	-627.286
17.8068	7005	7060.73	-574.527
17.8171	6853	7064.97	-730.766
17.8274	7137	7069.2	-451.002
17.8377	6928	7073.44	-664.237
17.848	6972	7077.67	-624.47
17.8584	7067	7081.9	-533.701
17.8687	6930	7086.13	-674.93
17.879	6975	7090.36	-634.156
17.8893	7002	7094.58	-611.382
17.8996	6907	7098.8	-710.605
17.9099	7029	7103.03	-592.827
17.9202	7090	7107.25	-536.046
17.9305	6888	7111.46	-742.265
17.9409	6923	7115.68	-711.482
17.9512	7024	7119.9	-614.697
17.9615	7028	7124.11	-614.911
17.9718	6825	7128.32	-822.124
17.9821	7029	7132.54	-622.336
17.9924	6959	7136.75	-696.547
18.0027	7046	7140.96	-613.756
18.013	6968	7145.17	-695.965
18.0234	7190	7149.37	-478.173
18.0337	7058	7153.58	-614.381
18.044	6988	7157.79	-688.588
18.0543	6993	7161.99	-687.795
18.0646	7233	7166.2	-452.001
18.0749	6986	7170.41	-703.208
18.0852	7065	7174.61	-628.415
18.0955	7055	7178.82	-642.622
18.1059	6924	7183.03	-777.829
18.1162	6865	7187.24	-841.038
18.1265	6999	7191.45	-711.247
18.1368	7058	7195.66	-656.457
18.1471	7125	7199.87	-593.669
18.1574	7159	7204.08	-563.882
18.1677	7125	7208.3	-602.098
18.178	7256	7212.52	-475.316
18.1884	7199	7216.74	-536.536
18.1987	7015	7220.96	-724.759
18.209	7058	7225.18	-685.985
18.2193	7118	7229.41	-630.215
18.2296	7109	7233.65	-643.448
18.2399	7056	7237.89	-700.686
18.2502	7080	7242.13	-680.929
18.2605	7128	7246.38	-637.177
18.2709	7152	7250.63	-617.431
18.2812	7107	7254.89	-666.691
18.2915	7068	7259.16	-709.959
18.3018	7211	7263.43	-571.233
18.3121	7090	7267.72	-696.516
18.3224	7063	7272.01	-727.808
18.3327	7133	7276.31	-662.109
18.3431	7145	7280.62	-654.42
18.3534	7267	7284.94	-536.743
18.3637	7208	7289.28	-600.078
18.374	7074	7293.63	-738.427
18.3843	7228	7297.99	-588.789
18.3946	7034	7302.37	-787.167
18.4049	7003	7306.76	-822.561
18.4152	7230	7311.17	-599.974
18.4256	7274	7315.61	-560.406
18.4359	7182	7320.06	-656.858
18.4462	7171	7324.53	-672.334
18.4565	7303	7329.03	-544.834
18.4668	7253	7333.56	-599.36
18.4771	7154	7338.11	-702.914
18.4874	7206	7342.7	-655.5
18.4977	7183	7347.32	-683.119
18.5081	7284	7351.97	-586.774
18.5184	7344	7356.67	-531.468
18.5287	7159	7361.4	-721.205
18.539	7274	7366.19	-610.987
18.5493	7344	7371.02	-545.82
18.5596	7187	7375.91	-707.707
18.5699	7338	7380.85	-561.653
18.5802	7365	7385.86	-539.663
18.5906	7283	7390.94	-626.743
18.6009	7368	7396.1	-546.899
18.6112	7213	7401.34	-707.139
18.6215	7226	7406.67	-699.47
18.6318	7301	7412.1	-629.902
18.6421	7233	7417.64	-703.443
18.6524	7273	7423.31	-669.106
18.6627	7324	7429.1	-623.901
18.6731	7264	7435.04	-689.843
18.6834	7224	7441.15	-735.948
18.6937	7291	7447.43	-675.233
18.704	7407	7453.92	-565.718
18.7143	7411	7460.63	-568.425
18.7246	7437	7467.58	-549.381
18.7349	7371	7474.82	-622.616
18.7452	7401	7482.36	-600.162
18.7556	7532	7490.26	-477.061
18.7659	7606	7498.56	-411.358
18.7762	7375	7507.31	-651.105
18.7865	7572	7516.57	-463.366
18.7968	7329	7526.41	-716.214
18.8071	7504	7536.94	-551.736
18.8174	7424	7548.23	-643.035
18.8278	7569	7560.43	-510.233
18.8381	7744	7573.68	-348.483
18.8484	7449	7588.16	-657.965
18.8587	7736	7604.1	-386.899
18.869	7710	7621.76	-430.56
18.8793	7635	7641.49	-525.288
18.8896	7841	7663.71	-341.512
18.9	7840	7688.98	-367.775
18.9103	8038	7717.97	-198.772
18.9206	7956	7751.62	-314.424
18.9309	8043	7791.14	-266.939
18.9412	8249	7838.19	-107.994
18.9515	8195	7895.3	-219.104
18.9618	8389	7966.85	-96.6516
18.9721	8799	8061.9	218.302
18.9825	9048	8201.09	328.107
18.9928	9421	8430.5	471.701
19.0031	9946	8842.49	584.714
19.0134	10546	9592.76	434.438
19.0237	11390	10888.7	-17.486
19.034	12950	12919.5	-488.256
19.0443	14880	15728.6	-1367.35
19.0546	17656	19075.2	-1937.99
19.0649	20790	22339.8	-2068.59
19.0753	23130	24588.5	-1977.25
19.0856	25794	25171.3	103.858
19.0959	25940	24425	996.206
19.1062	24129	23132.3	477.943
19.1165	22143	21641.9	-17.7309
19.1268	19982	19790.9	-327.716
19.1371	18460	17472.8	468.444
19.1474	16354	14998.7	836.512
19.1578	13736	12767.7	449.483
19.1681	11592	11008.9	64.3259
19.1784	10156	9775.69	-138.486
19.1887	9129	8996.94	-386.739
19.199	8591	8543.16	-470.957
19.2093	8359	8288.06	-447.857
19.2196	8158	8140.51	-501.312
19.23	7906	8047.46	-660.262
19.2403	7844	7982.38	-657.181
19.2506	7985	7933.17	-466.967
19.2609	7921	7894.26	-492.057
19.2712	7746	7862.8	-635.596
19.2815	7622	7837.04	-733.842
19.2918	7721	7815.79	-613.594
19.3022	7519	7798.16	-797.957
19.3125	7680	7783.46	-622.257
19.3228	7758	7771.17	-531.966
19.3331	7762	7760.87	-517.674
19.3434	7632	7752.25	-639.047
19.3537	7605	7745.03	-658.825
19.364	7594	7738.99	-663.793
19.3743	7596	7733.98	-656.776
19.3847	7381	7729.83	-867.63
19.395	7549	7726.44	-696.235
19.4053	7692	7723.69	-550.493
19.4156	7533	7721.52	-707.319
19.4259	7548	7719.84	-690.641
19.4362	7804	7718.6	-433.401
19.4465	7585	7717.74	-651.545
19.4568	7560	7717.23	-676.03
19.4672	7639	7717.02	-596.818
19.4775	7585	7717.08	-650.876
19.4878	7508	7717.37	-728.175
19.4981	7720	7717.89	-516.689
19.5084	7565	7718.6	-672.397
19.5187	7606	7719.48	-632.279
19.529	7571	7720.52	-668.319
19.5393	7574	7721.7	-666.501
19.5496	7692	7723.01	-549.811
19.56	7581	7724.44	-662.238
19.5703	7629	7725.97	-615.772
19.5806	7848	7727.6	-398.402
19.5909	7700	7729.32	-548.12
19.6012	7763	7731.12	-486.919
19.6115	7637	7732.99	-614.791
19.6218	7705	7734.93	-548.73
19.6322	7715	7736.93	-540.731
19.6425	7699	7738.99	-558.788
19.6528	7672	7741.1	-587.897
19.6631	7643	7743.25	-619.053
19.6734	7775	7745.45	-489.253
19.6837	7607	7747.69	-659.493
19.694	7723	7749.97	-545.77
19.7043	7830	7752.28	-441.082
19.7147	7784	7754.62	-489.424
19.725	7751	7757	-524.795
19.7353	7732	7759.39	-546.193
19.7456	7873	7761.81	-407.614
19.7559	7875	7764.26	-408.059
19.7662	7609	7766.72	-676.524
19.7765	7758	7769.21	-530.007
19.7869	7870	7771.71	-420.509
19.7972	7809	7774.23	-484.026
19.8075	7572	7776.76	-723.557
19.8178	7690	7779.3	-608.103
19.8281	7789	7781.86	-511.66
19.8384	7583	7784.43	-720.229
19.8487	7710	7787.01	-595.807
19.859	7654	7789.6	-654.395
19.8694	7613	7792.19	-697.992
19.8797	7709	7794.8	-604.596
19.89	7859	7797.41	-457.206
19.9003	7654	7800.02	-664.823
19.9106	7941	7802.65	-380.446
19.9209	8048	7805.27	-276.073
19.9312	7903	7807.9	-423.704
19.9415	7793	7810.54	-536.339
19.9519	7969	7813.18	-362.977
19.9622	7842	7815.82	-492.618
19.9725	7953	7818.46	-384.261
19.9828	7851	7821.11	-488.906
19.9931	7940	7823.75	-402.552
20.0034	7964	7826.4	-381.2
20.0137	7876	7829.05	-471.847
20.024	8094	7831.7	-256.495
20.0343	7915	7834.34	-438.143
20.0447	8151	7836.99	-204.791
20.055	8039	7839.64	-319.438
20.0653	8021	7842.28	-340.084
20.0756	7888	7844.93	-475.729
20.0859	8122	7847.57	-244.373
20.0962	8045	7850.21	-324.014
20.1065	7802	7852.85	-569.654
20.1169	7967	7855.49	-407.292
20.1272	8163	7858.13	-213.927
20.1375	7912	7860.76	-467.56
20.1478	8048	7863.39	-334.191
20.1581	7902	7866.02	-482.818
20.1684	7869	7868.64	-518.443
20.1787	8125	7871.26	-265.064
20.1891	8256	7873.88	-136.682
20.1994	7968	7876.5	-427.296
20.2097	7967	7879.11	-430.907
20.22	8046	7881.71	-354.514
20.2303	7909	7884.32	-494.118
20.2406	7936	7886.92	-469.717
20.2509	7951	7889.51	-457.312
20.2612	7927	7892.1	-483.903
20.2716	8031	7894.69	-382.49
20.2819	8169	7897.27	-247.072
20.2922	8028	7899.85	-390.65
20.3025	7937	7902.42	-484.223
20.3128	7952	7904.99	-471.792
20.3231	7976	7907.56	-450.356
20.3334	8082	7910.11	-346.915
20.3437	8006	7912.67	-425.469
20.3541	7834	7915.22	-600.018
20.3644	8059	7917.76	-377.562
20.3747	8111	7920.3	-328.101
20.385	8187	7922.83	-254.635
20.3953	8028	7925.36	-416.163
20.4056	8012	7927.89	-434.686
20.4159	7890	7930.4	-559.204
20.4262	7976	7932.92	-475.717
20.4366	8147	7935.42	-307.224
20.4469	8188	7937.93	-268.725
20.4572	8025	7940.42	-434.221
20.4675	7938	7942.91	-523.712
20.4778	8174	7945.4	-290.196
20.4881	8187	7947.88	-279.675
20.4984	8133	7950.35	-336.149
20.5087	8098	7952.82	-373.616
20.5191	8221	7955.28	-253.078
20.5294	8234	7957.73	-242.534
20.5397	8137	7960.18	-341.984
20.55	8165	7962.63	-316.428
20.5603	7857	7965.07	-626.866
20.5706	8098	7967.5	-388.298
20.5809	8192	7969.92	-296.725
20.5912	8098	7972.34	-393.145
20.6016	8039	7974.76	-454.559
20.6119	7979	7977.17	-516.967
20.6222	8163	7979.57	-335.369
20.6325	8106	7981.96	-394.765
20.6428	8135	7984.35	-368.155
20.6531	8140	7986.74	-365.538
20.6634	8012	7989.12	-495.915
20.6737	8112	7991.49	-398.286
20.6841	8243	7993.85	-269.651
20.6944	7905	7996.21	-610.01
20.7047	8144	7998.56	-373.362
20.715	8103	8000.91	-416.708
20.7253	8119	8003.25	-403.048
20.7356	8239	8005.58	-285.382
20.7459	8239	8007.91	-287.709
20.7563	8067	8010.23	-462.03
20.7666	8165	8012.54	-366.344
20.7769	8146	8014.85	-387.652
20.7872	8094	8017.15	-441.954
20.7975	8204	8019.45	-334.249
20.8078	8069	8021.74	-471.538
20.8181	8263	8024.02	-279.82
20.8284	8175	8026.3	-370.096
20.8388	7950	8028.57	-597.366
20.8491	8232	8030.83	-317.629
20.8594	8280	8033.09	-271.886
20.8697	8232	8035.34	-322.136
20.88	8207	8037.58	-349.38
20.8903	8209	8039.82	-349.617
20.9006	8084	8042.05	-476.848
20.9109	8155	8044.27	-408.072
20.9213	8150	8046.49	-415.29
20.9316	8117	8048.7	-450.501
20.9419	8076	8050.91	-493.706
20.9522	8040	8053.1	-531.904
20.9625	8264	8055.3	-310.096
20.9728	8095	8057.48	-481.281
20.9831	8026	8059.66	-552.46
20.9934	8089	8061.83	-491.632
21.0038	8120	8064	-462.798
21.0141	8174	8066.16	-410.957
21.0244	8118	8068.31	-469.109
21.0347	8280	8070.46	-309.255
21.045	8210	8072.59	-381.395
21.0553	8201	8074.73	-392.528
21.0656	7982	8076.85	-613.654
21.0759	8260	8078.97	-337.774
21.0863	8296	8081.09	-303.887
21.0966	8126	8083.19	-475.994
21.1069	8216	8085.29	-388.094
21.1172	8273	8087.39	-333.187
21.1275	8221	8089.47	-387.274
21.1378	8104	8091.55	-506.355
21.1481	8318	8093.63	-294.429
21.1584	8144	8095.7	-470.496
21.1688	8328	8097.76	-288.557
21.1791	8230	8099.81	-388.611
21.1894	8205	8101.86	-415.659
21.1997	8002	8103.9	-620.7
21.21	8235	8105.93	-389.734
21.2203	8367	8107.96	-259.762
21.2306	8275	8109.98	-353.784
21.241	8338	8112	-292.799
21.2513	8477	8114.01	-155.807
21.2616	8348	8116.01	-286.809
21.2719	8352	8118	-284.804
21.2822	8414	8119.99	-224.793
21.2925	8088	8121.98	-552.775
21.3028	8181	8123.95	-461.751
21.3131	8265	8125.92	-379.72
21.3235	8278	8127.88	-368.683
21.3338	8427	8129.84	-221.639
21.3441	8222	8131.79	-428.589
21.3544	8302	8133.73	-350.532
21.3647	8282	8135.67	-372.469
21.375	8338	8137.6	-318.399
21.3853	8224	8139.52	-434.322
21.3956	8249	8141.44	-411.239
21.406	8323	8143.35	-339.15
21.4163	8318	8145.25	-346.054
21.4266	8266	8147.15	-399.952
21.4369	8342	8149.04	-325.843
21.4472	8236	8150.93	-433.728
21.4575	8201	8152.81	-470.606
21.4678	8294	8154.68	-379.478
21.4781	8437	8156.54	-238.343
21.4885	8269	8158.4	-408.202
21.4988	8143	8160.25	-536.054
21.5091	8204	8162.1	-476.901
21.5194	8178	8163.94	-504.74
21.5297	8320	8165.77	-364.573
21.54	8252	8167.6	-434.4
21.5503	8244	8169.42	-444.22
21.5606	8100	8171.23	-590.034
21.571	8216	8173.04	-475.842
21.5813	8270	8174.84	-423.643
21.5916	8356	8176.64	-339.437
21.6019	8370	8178.43	-327.226
21.6122	8330	8180.21	-369.008
21.6225	8325	8181.98	-375.783
21.6328	8348	8183.75	-354.552
21.6431	8410	8185.52	-294.315
21.6535	8353	8187.27	-353.072
21.6638	8355	8189.02	-352.822
21.6741	8267	8190.77	-442.566
21.6844	8235	8192.5	-476.303
21.6947	8342	8194.23	-371.034
21.705	8273	8195.96	-441.759
21.7153	8295	8197.68	-421.478
21.7257	8385	8199.39	-333.19
21.736	8411	8201.1	-308.896
21.7463	8383	8202.8	-338.596
21.7566	8381	8204.49	-342.289
21.7669	8476	8206.18	-248.976
21.7772	8204	8207.86	-522.657
21.7875	8141	8209.53	-587.332
21.7978	8334	8211.2	-396
21.8082	8251	8212.86	-480.662
21.8185	8318	8214.52	-415.318
21.8288	8263	8216.17	-471.968
21.8391	8342	8217.81	-394.612
21.8494	8430	8219.45	-308.249
21.8597	8455	8221.08	-284.88
21.87	8242	8222.71	-499.505
21.8803	8336	8224.32	-407.124
21.8907	8286	8225.94	-458.737
21.901	8317	8227.54	-429.343
21.9113	8191	8229.14	-556.943
21.9216	8246	8230.74	-503.537
21.9319	8354	8232.33	-397.126
21.9422	8347	8233.91	-405.707
21.9525	8244	8235.48	-510.283
21.9628	8390	8237.05	-365.853
21.9732	8421	8238.62	-336.417
21.9835	8343	8240.17	-415.974
21.9938	8258	8241.73	-502.526
22.0041	8379	8243.27	-383.071
22.0144	8384	8244.81	-379.61
22.0247	8332	8246.34	-433.144
22.035	8371	8247.87	-395.671
22.0453	8281	8249.39	-487.192
22.0557	8425	8250.91	-344.708
22.066	8253	8252.42	-518.217
22.0763	8371	8253.92	-401.72
22.0866	8511	8255.42	-263.217
22.0969	8375	8256.91	-400.709
22.1072	8434	8258.39	-343.194
22.1175	8555	8259.87	-223.673
22.1278	8225	8261.35	-555.147
22.1382	8343	8262.81	-438.614
22.1485	8421	8264.28	-362.076
22.1588	8289	8265.73	-495.531
22.1691	8266	8267.18	-519.981
22.1794	8420	8268.63	-367.425
22.1897	8316	8270.06	-472.863
22.2	8400	8271.5	-390.295
22.2104	8351	8272.92	-440.721
22.2207	8232	8274.34	-561.142
22.231	8328	8275.76	-466.556
22.2413	8312	8277.17	-483.965
22.2516	8464	8278.57	-333.368
22.2619	8171	8279.97	-627.765
22.2722	8424	8281.36	-376.156
22.2825	8514	8282.74	-287.542
22.2929	8384	8284.12	-418.922
22.3032	8281	8285.5	-523.296
22.3135	8310	8286.86	-495.664
22.3238	8332	8288.23	-475.026
22.3341	8249	8289.58	-559.383
22.3444	8312	8290.93	-497.734
22.3547	8366	8292.28	-445.08
22.3651	8196	8293.62	-616.419
22.3754	8425	8294.95	-388.753
22.3857	8374	8296.28	-441.081
22.396	8344	8297.6	-472.404
22.4063	8521	8298.92	-296.721
22.4166	8306	8300.23	-513.032
22.4269	8362	8301.54	-458.338
22.4372	8355	8302.84	-466.638
22.4475	8437	8304.13	-385.932
22.4579	8382	8305.42	-442.221
22.4682	8346	8306.7	-479.505
22.4785	8516	8307.98	-310.782
22.4888	8476	8309.25	-352.054
22.4991	8267	8310.52	-562.321
22.5094	8362	8311.78	-468.582
22.5197	8415	8313.04	-416.838
22.53	8430	8314.29	-403.088
22.5404	8421	8315.53	-413.332
22.5507	8381	8316.77	-454.571
22.561	8313	8318	-523.805
22.5713	8409	8319.23	-429.033
22.5816	8435	8320.46	-404.256
22.5919	8308	8321.67	-532.473
22.6022	8314	8322.88	-527.684
22.6125	8315	8324.09	-527.891
22.6229	8332	8325.29	-512.092
22.6332	8416	8326.49	-429.287
22.6435	8309	8327.68	-537.477
22.6538	8401	8328.86	-446.662
22.6641	8367	8330.04	-481.842
22.6744	8459	8331.22	-391.016
22.6847	8355	8332.38	-496.185
22.6951	8346	8333.55	-506.348
22.7054	8366	8334.71	-487.506
22.7157	8366	8335.86	-488.659
22.726	8358	8337.01	-497.806
22.7363	8376	8338.15	-480.949
22.7466	8488	8339.29	-370.086
22.7569	8304	8340.42	-555.217
22.7673	8482	8341.54	-378.344
22.7776	8404	8342.67	-457.465
22.7879	8168	8343.78	-694.581
22.7982	8343	8344.89	-520.692
22.8085	8348	8346	-516.798
22.8188	8473	8347.1	-392.898
22.8291	8357	8348.19	-509.994
22.8394	8234	8349.28	-634.084
22.8498	8273	8350.37	-596.169
22.8601	8378	8351.45	-492.249
22.8704	8427	8352.52	-444.324
22.8807	8138	8353.59	-734.394
22.891	8444	8354.66	-429.458
22.9013	8362	8355.72	-512.518
22.9116	8386	8356.77	-489.573
22.9219	8521	8357.82	-355.622
22.9322	8451	8358.87	-426.666
22.9426	8469	8359.91	-409.706
22.9529	8262	8360.94	-617.74
22.9632	8374	8361.97	-506.77
22.9735	8384	8362.99	-497.794
22.9838	8514	8364.01	-368.814
22.9941	8496	8365.03	-387.828
23.0044	8506	8366.04	-378.838
23.0147	8502	8367.04	-383.842
23.0251	8428	8368.04	-458.842
23.0354	8323	8369.04	-564.837
23.0457	8313	8370.03	-575.827
23.056	8337	8371.01	-552.812
23.0663	8341	8371.99	-549.792
23.0766	8479	8372.97	-412.767
23.0869	8512	8373.94	-380.738
23.0973	8463	8374.9	-430.704
23.1076	8437	8375.86	-457.664
23.1179	8371	8376.82	-524.62
23.1282	8292	8377.77	-604.572
23.1385	8494	8378.72	-403.518
23.1488	8309	8379.66	-589.46
23.1591	8351	8380.6	-548.397
23.1695	8432	8381.53	-468.329
23.1798	8535	8382.46	-366.256
23.1901	8432	8383.38	-470.179
23.2004	8400	8384.3	-503.097
23.2107	8308	8385.21	-596.011
23.221	8545	8386.12	-359.919
23.2313	8394	8387.02	-511.824
23.2416	8197	8387.92	-709.723
23.252	8231	8388.82	-676.618
23.2623	8354	8389.71	-554.508
23.2726	8490	8390.59	-419.393
23.2829	8400	8391.47	-510.274
23.2932	8360	8392.35	-551.151
23.3035	8538	8393.22	-374.023
23.3138	8329	8394.09	-583.89
23.3241	8540	8394.95	-373.753
23.3345	8501	8395.81	-413.611
23.3448	8307	8396.66	-608.465
23.3551	8536	8397.51	-380.314
23.3654	8237	8398.36	-680.158
23.3757	8304	8399.2	-613.999
23.386	8404	8400.03	-514.834
23.3963	8371	8400.87	-548.666
23.4066	8369	8401.69	-551.493
23.4169	8423	8402.52	-498.315
23.4273	8291	8403.33	-631.133
23.4376	8377	8404.15	-545.947
23.4479	8450	8404.96	-473.756
23.4582	8383	8405.76	-541.561
23.4685	8318	8406.56	-607.362
23.4788	8414	8407.36	-512.158
23.4891	8323	8408.15	-603.95
23.4995	8151	8408.94	-776.737
23.5098	8445	8409.72	-483.521
23.5201	8541	8410.5	-388.3
23.5304	8582	8411.27	-348.074
23.5407	8381	8412.04	-549.845
23.551	8579	8412.81	-352.611
23.5613	8344	8413.57	-588.373
23.5716	8605	8414.33	-328.131
23.582	8274	8415.08	-659.885
23.5923	8410	8415.83	-524.634
23.6026	8424	8416.58	-511.379
23.6129	8388	8417.32	-548.12
23.6232	8580	8418.06	-356.857
23.6335	8322	8418.79	-615.59
23.6438	8400	8419.52	-538.318
23.6542	8310	8420.24	-629.043
23.6645	8446	8420.96	-493.763
23.6748	8270	8421.68	-670.48
23.6851	8637	8422.39	-304.192
23.6954	8189	8423.1	-752.9
23.7057	8277	8423.8	-665.604
23.716	8525	8424.5	-418.304
23.7263	8482	8425.2	-462
23.7367	8447	8425.89	-497.692
23.747	8501	8426.58	-444.38
23.7573	8483	8427.26	-463.065
23.7676	8504	8427.94	-442.745
23.7779	8465	8428.62	-482.421
23.7882	8488	8429.29	-460.093
23.7985	8476	8429.96	-472.762
23.8088	8492	8430.63	-457.426
23.8192	8443	8431.29	-507.087
23.8295	8586	8431.94	-364.743
23.8398	8248	8432.6	-703.396
23.8501	8369	8433.24	-583.045
23.8604	8421	8433.89	-531.69
23.8707	8438	8434.53	-515.331
23.881	8483	8435.17	-470.969
23.8913	8289	8435.8	-665.602
23.9017	8500	8436.43	-455.232
23.912	8520	8437.06	-435.858
23.9223	8478	8437.68	-478.48
23.9326	8404	8438.3	-553.099
23.9429	8384	8438.91	-573.714
23.9532	8553	8439.52	-405.325
23.9635	8451	8440.13	-507.932
23.9738	8339	8440.74	-620.536
23.9842	8431	8441.34	-529.136
23.9945	8553	8441.93	-407.732
24.0048	8422	8442.52	-539.325
24.0151	8476	8443.11	-485.914
24.0254	8469	8443.7	-493.499
24.0357	8387	8444.28	-576.081
24.046	8187	8444.86	-776.659
24.0563	8532	8445.43	-432.234
24.0667	8416	8446	-548.805
24.077	8460	8446.57	-505.372
24.0873	8443	8447.14	-522.936
24.0976	8317	8447.7	-649.496
24.1079	8293	8448.25	-674.053
24.1182	8488	8448.81	-479.606
24.1285	8515	8449.36	-453.156
24.1389	8478	8449.9	-490.703
24.1492	8613	8450.45	-356.245
24.1595	8329	8450.98	-640.785
24.1698	8386	8451.52	-584.321
24.1801	8393	8452.05	-577.853
24.1904	8347	8452.58	-624.382
24.2007	8437	8453.11	-534.908
24.211	8420	8453.63	-552.43
24.2214	8447	8454.15	-525.949
24.2317	8462	8454.66	-511.465
24.242	8434	8455.18	-539.977
24.2523	8401	8455.69	-573.486
24.2626	8398	8456.19	-576.992
24.2729	8332	8456.69	-643.494
24.2832	8439	8457.19	-536.993
24.2935	8297	8457.69	-679.489
24.3039	8412	8458.18	-564.981
24.3142	8487	8458.67	-490.47
24.3245	8417	8459.16	-560.956
24.3348	8329	8459.64	-649.439
24.3451	8485	8460.12	-493.918
24.3554	8378	8460.59	-601.394
24.3657	8704	8461.07	-275.867
24.376	8461	8461.54	-519.337
24.3864	8210	8462	-770.804
24.3967	8388	8462.47	-593.267
24.407	8496	8462.93	-485.728
24.4173	8278	8463.39	-704.185
24.4276	8382	8463.84	-600.639
24.4379	8298	8464.29	-685.09
24.4482	8373	8464.74	-610.538
24.4585	8435	8465.18	-548.983
24.4689	8525	8465.63	-459.425
24.4792	8407	8466.06	-577.864
24.4895	8534	8466.5	-451.3
24.4998	8286	8466.93	-699.732
24.5101	8528	8467.36	-458.162
24.5204	8376	8467.79	-610.589
24.5307	8362	8468.21	-625.012
24.541	8288	8468.63	-699.433
24.5514	8486	8469.05	-501.851
24.5617	8564	8469.47	-424.266
24.572	8434	8469.88	-554.678
24.5823	8423	8470.29	-566.087
24.5926	8267	8470.69	-722.493
24.6029	8305	8471.1	-684.896
24.6132	8527	8471.5	-463.296
24.6236	8419	8471.89	-571.694
24.6339	8492	8472.29	-499.088
24.6442	8368	8472.68	-623.48
24.6545	8314	8473.07	-677.869
24.6648	8421	8473.46	-571.255
24.6751	8383	8473.84	-609.638
24.6854	8315	8474.22	-678.019
24.6957	8548	8474.6	-445.397
24.7061	8381	8474.97	-612.771
24.7164	8427	8475.34	-567.144
24.7267	8284	8475.71	-710.513
24.737	8507	8476.08	-487.88
24.7473	8392	8476.44	-603.244
24.7576	8290	8476.81	-705.605
24.7679	8444	8477.16	-551.964
24.7782	8549	8477.52	-447.32
24.7886	8438	8477.87	-558.673
24.7989	8465	8478.22	-532.023
24.8092	8350	8478.57	-647.371
24.8195	8460	8478.92	-537.717
24.8298	8292	8479.1	-705.901
24.8401	8380	8479.44	-618.242
24.8504	8519	8479.78	-479.58
24.8607	8516	8480.12	-482.916
24.8711	8426	8480.45	-573.249
24.8814	8461	8480.69	-538.488
24.8917	8304	8481.02	-695.816
24.902	8262	8481.34	-738.141
24.9123	8509	8481.66	-491.465
24.9226	8291	8481.99	-709.785
24.9329	8529	8482.3	-472.103
24.9432	8468	8482.62	-533.419
24.9536	8398	8482.93	-603.732
24.9639	8579	8483.24	-423.043
24.9742	8511	8483.55	-491.351
24.9845	8431	8483.86	-571.657
24.9948	8569	8484.16	-433.96
25.0051	8513	8484.46	-490.261
25.0154	8521	8484.76	-482.56
25.0257	8502	8485.06	-501.856
25.0361	8411	8485.35	-593.15
25.0464	8350	8485.64	-654.441
25.0567	8411	8485.93	-593.73
25.067	8363	8486.22	-642.017
25.0773	8430	8486.5	-575.301
25.0876	8492	8486.78	-513.583
25.0979	8414	8487.06	-591.863
25.1083	8387	8487.34	-619.141
25.1186	8589	8487.62	-417.416
25.1289	8408	8487.89	-598.689
25.1392	8361	8488.16	-645.96
25.1495	8395	8488.43	-612.228
25.1598	8472	8488.69	-535.494
25.1701	8434	8488.96	-573.758
25.1804	8568	8489.22	-440.02
25.1908	8447	8489.48	-561.28
25.2011	8629	8489.74	-379.537
25.2114	8295	8489.99	-713.792
25.2217	8367	8490.25	-642.046
25.232	8526	8490.5	-483.297
25.2423	8465	8490.75	-544.545
25.2526	8355	8490.99	-654.792
25.2629	8454	8491.24	-556.037
25.2733	8365	8491.48	-645.279
25.2836	8493	8491.72	-517.52
25.2939	8306	8491.96	-704.758
25.3042	8402	8492.19	-608.994
25.3145	8325	8492.43	-686.228
25.3248	8265	8492.66	-746.461
25.3351	8491	8492.89	-520.691
25.3454	8487	8493.12	-524.919
25.3558	8428	8493.35	-584.145
25.3661	8336	8493.57	-676.369
25.3764	8586	8493.79	-426.591
25.3867	8457	8494.01	-555.812
25.397	8469	8494.23	-544.03
25.4073	8414	8494.45	-599.246
25.4176	8471	8494.66	-542.46
25.4279	8366	8494.87	-647.673
25.4383	8499	8495.08	-514.883
25.4486	8450	8495.29	-564.092
25.4589	8377	8495.5	-637.299
25.4692	8392	8495.7	-622.503
25.4795	8390	8495.91	-624.706
25.4898	8491	8496.11	-523.907
25.5001	8211	8496.31	-804.107
25.5104	8365	8496.5	-650.304
25.5208	8493	8496.7	-522.5
25.5311	8507	8496.89	-508.693
25.5414	8529	8497.09	-486.885
25.5517	8542	8497.28	-474.075
25.562	8226	8497.46	-790.264
25.5723	8334	8497.65	-682.45
25.5826	8410	8497.84	-606.635
25.5929	8494	8498.02	-522.818
25.6033	8398	8498.2	-619
25.6136	8451	8498.38	-566.18
25.6239	8415	8498.56	-602.357
25.6342	8404	8498.73	-613.534
25.6445	8280	8498.91	-737.708
25.6548	8526	8499.08	-491.881
25.6651	8376	8499.25	-642.052
25.6755	8512	8499.42	-506.222
25.6858	8408	8499.59	-610.39
25.6961	8502	8499.76	-516.556
25.7064	8483	8499.92	-535.721
25.7167	8276	8500.08	-742.884
25.727	8531	8500.25	-488.045
25.7373	8379	8500.4	-640.205
25.7477	8478	8500.56	-541.363
25.758	8502	8500.72	-517.52
25.7683	8278	8500.87	-741.675
25.7786	8496	8501.03	-523.828
25.7889	8390	8501.18	-629.98
25.7992	8505	8501.33	-515.131
25.8095	8548	8501.48	-472.28
25.8198	8360	8501.63	-660.427
25.8301	8466	8501.77	-554.573
25.8405	8267	8501.92	-753.718
25.8508	8463	8502.06	-557.861
25.8611	8434	8502.2	-587.002
25.8714	8545	8502.34	-476.142
25.8817	8467	8502.48	-554.281
25.892	8482	8502.62	-539.418
25.9023	8497	8502.75	-524.554
25.9126	8309	8502.89	-712.688
25.923	8244	8503.02	-777.821
25.9333	8530	8503.15	-491.952
25.9436	8272	8503.28	-750.083
25.9539	8381	8503.41	-641.211
25.9642	8466	8503.54	-556.339
25.9745	8365	8503.66	-657.465
25.9848	8436	8503.79	-586.589
25.9951	8490	8503.91	-532.713
26.0055	8466	8504.03	-556.835
26.0158	8386	8504.16	-636.956
26.0261	8338	8504.27	-685.075
26.0364	8442	8504.39	-581.193
26.0467	8461	8504.51	-562.31
26.057	8360	8504.63	-663.425
26.0673	8441	8504.74	-582.54
26.0777	8501	8504.85	-522.653
26.088	8548	8504.96	-475.765
26.0983	8543	8505.08	-480.875
26.1086	8345	8505.18	-678.984
26.1189	8557	8505.29	-467.093
26.1292	8425	8505.4	-599.2
26.1395	8381	8505.51	-643.305
26.1498	8543	8505.61	-481.41
26.1602	8341	8505.71	-683.513
26.1705	8331	8505.82	-693.615
26.1808	8228	8505.92	-796.716
26.1911	8390	8506.02	-634.816
26.2014	8426	8506.11	-598.915
26.2117	8235	8506.21	-790.013
26.222	8354	8506.31	-671.109
26.2324	8528	8506.4	-497.204
26.2427	8386	8506.5	-639.299
26.253	8403	8506.59	-622.392
26.2633	8310	8506.68	-715.484
26.2736	8676	8506.78	-349.575
26.2839	8521	8506.87	-504.665
26.2942	8384	8506.95	-641.754
26.3045	8401	8507.04	-624.842
26.3148	8468	8507.13	-557.929
26.3252	8465	8507.21	-561.015
26.3355	8444	8507.3	-582.099
26.3458	8562	8507.38	-464.183
26.3561	8584	8507.47	-442.266
26.3664	8430	8507.55	-596.348
26.3767	8370	8507.63	-656.429
26.387	8717	8507.71	-309.509
26.3973	8369	8507.79	-657.587
26.4077	8553	8507.87	-473.665
26.418	8439	8507.94	-587.742
26.4283	8382	8508.02	-644.818
26.4386	8410	8508.09	-616.894
26.4489	8347	8508.17	-679.968
26.4592	8393	8508.24	-634.041
26.4695	8507	8508.31	-520.114
26.4798	8313	8508.39	-714.185
26.4902	8538	8508.46	-489.256
26.5005	8467	8508.53	-560.326
26.5108	8379	8508.59	-648.394
26.5211	8428	8508.66	-599.463
26.5314	8538	8508.73	-489.53
26.5417	8488	8508.8	-539.596
26.552	8507	8508.86	-520.662
26.5624	8494	8508.93	-533.726
26.5727	8626	8508.99	-401.79
26.583	8297	8509.05	-730.854
26.5933	8403	8509.12	-624.916
26.6036	8321	8509.18	-706.977
26.6139	8228	8509.24	-800.038
26.6242	8454	8509.3	-574.098
26.6346	8419	8509.36	-609.157
26.6449	8547	8509.42	-481.216
26.6552	8500	8509.47	-528.274
26.6655	8729	8509.53	-299.331
26.6758	8435	8509.59	-593.387
26.6861	8394	8509.64	-634.442
26.6964	8337	8509.7	-691.497
26.7067	8577	8509.75	-451.551
26.7171	8593	8509.8	-435.605
26.7274	8484	8509.86	-544.658
26.7377	8383	8509.91	-645.71
26.748	8475	8509.96	-553.761
26.7583	8494	8510.01	-534.812
26.7686	8389	8510.06	-639.862
26.7789	8478	8510.11	-550.912
26.7892	8309	8510.16	-719.96
26.7995	8467	8510.21	-562.009
26.8099	8569	8510.26	-460.056
26.8202	8569	8510.3	-460.103
26.8305	8403	8510.35	-626.149
26.8408	8423	8510.4	-606.195
26.8511	8419	8510.44	-610.24
26.8614	8526	8510.49	-503.285
26.8717	8444	8510.53	-585.329
26.882	8401	8510.57	-628.373
26.8924	8548	8510.62	-481.415
26.9027	8350	8510.66	-679.458
26.913	8390	8510.7	-639.5
26.9233	8434	8510.74	-595.541
26.9336	8469	8510.78	-560.582
26.9439	8402	8510.82	-627.622
26.9542	8546	8510.86	-483.662
26.9646	8471	8510.9	-558.701
26.9749	8505	8510.94	-524.739
26.9852	8477	8510.98	-552.778
26.9955	8387	8511.02	-642.815
27.0058	8198	8511.05	-831.853
27.0161	8448	8511.09	-581.889
27.0264	8481	8511.13	-548.926
27.0368	8565	8511.16	-464.962
27.0471	8349	8511.2	-680.997
27.0574	8504	8511.23	-526.032
27.0677	8347	8511.27	-683.067
27.078	8461	8511.3	-569.101
27.0883	8427	8511.33	-603.135
27.0986	8501	8511.37	-529.168
27.1089	8377	8511.4	-653.201
27.1193	8572	8511.43	-458.233
27.1296	8389	8511.47	-641.266
27.1399	8602	8511.5	-428.297
27.1502	8326	8511.53	-704.329
27.1605	8620	8511.56	-410.36
27.1708	8502	8511.59	-528.39
27.1811	8382	8511.62	-648.421
27.1914	8548	8511.65	-482.451
27.2018	8446	8511.68	-584.48
27.2121	8562	8511.71	-468.51
27.2224	8352	8511.74	-678.539
27.2327	8585	8511.77	-445.567
27.243	8294	8511.8	-736.596
27.2533	8644	8511.82	-386.624
27.2636	8347	8511.85	-683.651
27.2739	8472	8511.88	-558.679
27.2843	8458	8511.91	-572.706
27.2946	8369	8511.93	-661.733
27.3049	8335	8511.96	-695.759
27.3152	8311	8511.99	-719.786
27.3255	8461	8512.01	-569.812
27.3358	8301	8512.04	-729.838
27.3461	8462	8512.06	-568.863
27.3564	8304	8512.09	-726.889
27.3668	8507	8512.11	-523.914
27.3771	8488	8512.14	-542.939
27.3874	8519	8512.16	-511.964
27.3977	8494	8512.19	-536.988
27.408	8565	8512.21	-466.012
27.4183	8422	8512.24	-609.036
27.4286	8461	8512.26	-570.06
27.4389	8664	8512.28	-367.084
27.4493	8727	8512.31	-304.107
27.4596	8503	8512.33	-528.131
27.4699	8440	8512.35	-591.154
27.4802	8301	8512.38	-730.177
27.4905	8409	8512.4	-622.2
27.5008	8482	8512.42	-549.223
27.5111	8500	8512.45	-531.245
27.5215	8384	8512.47	-647.268
27.5318	8391	8512.49	-640.29
27.5421	8509	8512.51	-522.312
27.5524	8384	8512.53	-647.334
27.5627	8365	8512.56	-666.356
27.573	8439	8512.58	-592.378
27.5833	8454	8512.6	-577.4
27.5936	8601	8512.62	-430.421
27.604	8431	8512.64	-600.443
27.6143	8529	8512.66	-502.464
27.6246	8663	8512.69	-368.486
27.6349	8421	8512.71	-610.507
27.6452	8450	8512.73	-581.528
27.6555	8473	8512.75	-558.549
27.6658	8505	8512.77	-526.57
27.6761	8549	8512.79	-482.592
27.6865	8231	8512.81	-800.613
27.6968	8589	8512.83	-442.634
27.7071	8428	8512.85	-603.655
27.7174	8765	8512.88	-266.675
27.7277	8382	8512.9	-649.696
27.738	8427	8512.92	-604.717
27.7483	8486	8512.94	-545.738
27.7586	8612	8512.96	-419.759
27.769	8317	8512.98	-714.78
27.7793	8536	8513	-495.801
27.7896	8528	8513.02	-503.822
27.7999	8600	8513.04	-431.843
27.8102	8298	8513.06	-733.864
27.8205	8417	8513.08	-614.885
27.8308	8386	8513.11	-645.906
27.8411	8525	8513.13	-506.927
27.8515	8489	8513.15	-542.948
27.8618	8369	8513.17	-662.969
27.8721	8549	8513.19	-482.99
27.8824	8483	8513.21	-549.011
27.8927	8486	8513.23	-546.032
27.903	8496	8513.25	-536.054
27.9133	8440	8513.28	-592.075
27.9236	8355	8513.3	-677.097
27.934	8595	8513.32	-437.118
27.9443	8393	8513.34	-639.14
27.9546	8420	8513.36	-612.162
27.9649	8543	8513.38	-489.184
27.9752	8442	8513.41	-590.206
27.9855	8481	8513.43	-551.228
27.9958	8387	8513.45	-645.25
28.0062	8617	8513.47	-415.272
28.0165	8495	8513.49	-537.295
28.0268	8453	8513.52	-579.317
28.0371	8344	8513.54	-688.34
28.0474	8318	8513.56	-714.363
28.0577	8399	8513.59	-633.386
28.068	8383	8513.61	-649.409
28.0783	8533	8513.63	-499.432
28.0887	8414	8513.66	-618.456
28.099	8518	8513.68	-514.479
28.1093	8342	8513.7	-690.503
28.1196	8594	8513.73	-438.527
28.1299	8502	8513.75	-530.551
28.1402	8423	8513.78	-609.575
28.1505	8598	8513.8	-434.6
28.1608	8631	8513.82	-401.624
28.1712	8626	8513.85	-406.649
28.1815	8615	8513.87	-417.674
28.1918	8403	8513.9	-629.699
28.2021	8616	8513.92	-416.725
28.2124	8453	8513.95	-579.75
28.2227	8405	8513.98	-627.776
28.233	8488	8514	-544.802
28.2433	8552	8514.03	-480.828
28.2537	8635	8514.05	-397.855
28.264	8347	8514.08	-685.882
28.2743	8571	8514.11	-461.909
28.2846	8576	8514.14	-456.936
28.2949	8532	8514.16	-500.963
28.3052	8396	8514.19	-636.991
28.3155	8532	8514.22	-501.019
28.3258	8439	8514.25	-594.047
28.3362	8491	8514.28	-542.075
28.3465	8510	8514.3	-523.104
28.3568	8557	8514.33	-476.133
28.3671	8513	8514.36	-520.162
28.3774	8511	8514.39	-522.192
28.3877	8688	8514.42	-345.222
28.398	8546	8514.45	-487.252
28.4083	8508	8514.48	-525.282
28.4187	8559	8514.51	-474.313
28.429	8570	8514.54	-463.344
28.4393	8560	8514.57	-473.375
28.4496	8505	8514.61	-528.406
28.4599	8469	8514.64	-564.438
28.4702	8479	8514.67	-554.47
28.4805	8537	8514.7	-496.503
28.4908	8504	8514.74	-529.535
28.5012	8512	8514.77	-521.568
28.5115	8593	8514.8	-440.602
28.5218	8521	8514.84	-512.636
28.5321	8505	8514.87	-528.67
28.5424	8559	8514.9	-474.704
28.5527	8591	8514.94	-442.739
28.563	8552	8514.97	-481.774
28.5734	8586	8515.01	-447.809
28.5837	8507	8515.04	-526.845
28.594	8581	8515.08	-452.881
28.6043	8471	8515.12	-562.917
28.6146	8518	8515.15	-515.954
28.6249	8522	8515.19	-511.991
28.6352	8571	8515.23	-463.029
28.6455	8524	8515.27	-510.067
28.6559	8552	8515.3	-482.105
28.6662	8442	8515.34	-592.143
28.6765	8456	8515.38	-578.182
28.6868	8358	8515.42	-676.222
28.6971	8701	8515.46	-333.261
28.7074	8405	8515.5	-629.302
28.7177	8604	8515.54	-430.342
28.728	8455	8515.58	-579.383
28.7384	8368	8515.62	-666.424
28.7487	8493	8515.67	-541.466
28.759	8520	8515.71	-514.508
28.7693	8589	8515.75	-445.55
28.7796	8599	8515.79	-435.593
28.7899	8435	8515.84	-599.637
28.8002	8392	8515.88	-642.68
28.8105	8489	8515.92	-545.724
28.8209	8572	8515.97	-462.769
28.8312	8595	8516.01	-439.814
28.8415	8480	8516.06	-554.859
28.8518	8506	8516.1	-528.905
28.8621	8661	8516.15	-373.951
28.8724	8499	8516.2	-535.998
28.8827	8598	8516.24	-437.045
28.893	8441	8516.29	-594.092
28.9034	8562	8516.34	-473.14
28.9137	8434	8516.39	-601.189
28.924	8355	8516.44	-680.237
28.9343	8420	8516.49	-615.287
28.9446	8619	8516.54	-416.336
28.9549	8479	8516.59	-556.387
28.9652	8542	8516.64	-493.437
28.9755	8375	8516.69	-660.488
28.9859	8649	8516.74	-386.54
28.9962	8602	8516.79	-433.592
29.0065	8537	8516.84	-498.644
29.0168	8516	8516.9	-519.697
29.0271	8593	8516.95	-442.751
29.0374	8471	8517	-564.804
29.0477	8506	8517.06	-529.859
29.0581	8505	8517.11	-530.914
29.0684	8506	8517.17	-529.969
29.0787	8543	8517.22	-493.025
29.089	8550	8517.28	-486.081
29.0993	8500	8517.34	-536.137
29.1096	8535	8517.39	-501.195
29.1199	8374	8517.45	-662.252
29.1302	8674	8517.51	-362.311
29.1406	8570	8517.57	-466.369
29.1509	8463	8517.63	-573.428
29.1612	8235	8517.69	-801.488
29.1715	8466	8517.75	-570.548
29.1818	8625	8517.81	-411.609
29.1921	8657	8517.87	-379.67
29.2024	8468	8517.93	-568.732
29.2127	8429	8517.99	-607.794
29.2231	8427	8518.06	-609.856
29.2334	8602	8518.12	-434.92
29.2437	8513	8518.18	-523.983
29.254	8462	8518.25	-575.047
29.2643	8535	8518.31	-502.112
29.2746	8408	8518.38	-629.177
29.2849	8667	8518.44	-370.243
29.2952	8338	8518.51	-699.309
29.3056	8585	8518.58	-452.376
29.3159	8574	8518.64	-463.444
29.3262	8559	8518.71	-478.511
29.3365	8608	8518.78	-429.58
29.3468	8388	8518.85	-649.649
29.3571	8651	8518.92	-386.718
29.3674	8449	8518.99	-588.788
29.3777	8586	8519.06	-451.859
29.3881	8539	8519.13	-498.93
29.3984	8582	8519.2	-456.001
29.4087	8693	8519.27	-345.073
29.419	8549	8519.35	-489.146
29.4293	8505	8519.42	-533.219
29.4396	8573	8519.49	-465.293
29.4499	8566	8519.57	-472.367
29.4602	8553	8519.64	-485.442
29.4706	8470	8519.72	-568.517
29.4809	8473	8519.79	-565.593
29.4912	8591	8519.87	-447.67
29.5015	8534	8519.95	-504.747
29.5118	8650	8520.02	-388.824
29.5221	8588	8520.1	-450.902
29.5324	8523	8520.18	-515.981
29.5428	8545	8520.26	-494.06
29.5531	8511	8520.34	-528.14
29.5634	8711	8520.42	-328.221
29.5737	8568	8520.5	-471.301
29.584	8443	8520.58	-596.383
29.5943	8464	8520.66	-575.465
29.6046	8584	8520.75	-455.548
29.615	8623	8520.83	-416.631
29.6253	8670	8520.91	-369.714
29.6356	8510	8521	-529.799
29.6459	8590	8521.08	-449.884
29.6562	8646	8521.17	-393.969
29.6665	8548	8521.26	-492.055
29.6768	8192	8521.34	-848.142
29.6871	8460	8521.43	-580.229
29.6974	8608	8521.52	-432.317
29.7078	8359	8521.6	-681.405
29.7181	8534	8521.69	-506.494
29.7284	8625	8521.78	-415.583
29.7387	8468	8521.87	-572.673
29.749	8520	8521.96	-520.764
29.7593	8452	8522.06	-588.855
29.7696	8500	8522.15	-540.947
29.7799	8385	8522.24	-656.039
29.7903	8551	8522.33	-490.132
29.8006	8449	8522.43	-592.226
29.8109	8475	8522.52	-566.32
29.8212	8473	8522.61	-568.415
29.8315	8693	8522.71	-348.51
29.8418	8690	8522.81	-351.606
29.8521	8606	8522.9	-435.702
29.8624	8609	8523	-432.799
29.8728	8463	8523.1	-578.897
29.8831	8760	8523.2	-281.995
29.8934	8529	8523.29	-513.094
29.9037	8435	8523.39	-607.194
29.914	8626	8523.49	-416.294
29.9243	8514	8523.59	-528.394
29.9346	8534	8523.7	-508.495
29.945	8702	8523.8	-340.597
29.9553	8551	8523.9	-491.7
29.9656	8575	8524	-467.802
29.9759	8550	8524.11	-492.906
29.9862	8572	8524.21	-471.01
29.9965	8547	8524.31	-496.115
30.0068	8452	8524.42	-591.22
30.0171	8635	8524.53	-408.326
30.0275	8566	8524.63	-477.433
30.0378	8499	8524.74	-544.54
30.0481	8502	8524.85	-541.648
30.0584	8727	8524.96	-316.756
30.0687	8458	8525.06	-585.865
30.079	8380	8525.17	-663.974
30.0893	8324	8525.28	-720.085
30.0997	8500	8525.4	-544.195
30.11	8555	8525.51	-489.307
30.1203	8616	8525.62	-428.419
30.1306	8605	8525.73	-439.531
30.1409	8563	8525.84	-481.644
30.1512	8568	8525.96	-476.758
30.1615	8560	8526.07	-484.872
30.1718	8515	8526.19	-529.987
30.1822	8587	8526.3	-458.103
30.1925	8658	8526.42	-387.219
30.2028	8593	8526.54	-452.336
30.2131	8605	8526.65	-440.453
30.2234	8419	8526.77	-626.571
30.2337	8606	8526.89	-439.69
30.244	8515	8527.01	-530.809
30.2543	8540	8527.13	-505.928
30.2646	8498	8527.25	-548.049
30.275	8660	8527.37	-386.17
30.2853	8606	8527.49	-440.291
30.2956	8611	8527.61	-435.413
30.3059	8381	8527.74	-665.536
30.3162	8453	8527.86	-593.66
30.3265	8566	8527.98	-480.784
30.3368	8522	8528.11	-524.908
30.3471	8674	8528.23	-373.033
30.3575	8608	8528.36	-439.159
30.3678	8570	8528.49	-477.285
30.3781	8516	8528.61	-531.412
30.3884	8564	8528.74	-483.54
30.3987	8516	8528.87	-531.668
30.409	8495	8529	-552.797
30.4193	8434	8529.13	-613.926
30.4297	8603	8529.26	-445.056
30.44	8459	8529.39	-589.187
30.4503	8539	8529.52	-509.318
30.4606	8468	8529.65	-580.45
30.4709	8557	8529.78	-491.582
30.4812	8516	8529.92	-532.715
30.4915	8625	8530.05	-423.849
30.5019	8640	8530.18	-408.983
30.5122	8513	8530.32	-536.118
30.5225	8531	8530.45	-518.253
30.5328	8560	8530.59	-489.389
30.5431	8489	8530.73	-560.526
30.5534	8502	8530.86	-547.663
30.5637	8465	8531	-584.801
30.574	8385	8531.14	-664.939
30.5844	8600	8531.28	-450.078
30.5947	8578	8531.42	-472.218
30.605	8535	8531.56	-515.358
[truncated: 5,759 more rows]

## Sheet: Fig. 2d
x	Observed	Calculated	(Obs-Calc)	Tick Position	Tick Intensity
10	4481	4584.56	3079.46	19.0362	1584.9
10.0103	4520	4580.1	3122.92	37.4423	1584.9
10.0206	4506	4575.82	3113.2	38.6247	1584.9
10.0309	4528	4571.72	3139.3	39.1281	1584.9
10.0412	4525	4567.79	3140.23	45.3462	1584.9
10.0516	4381	4564.04	2999.98	49.599	1584.9
10.0619	4483	4560.46	3105.56	59.4816	1584.9
10.0722	4516	4557.05	3141.97	59.8476	1584.9
10.0825	4559	4553.81	3188.21	65.7225	1584.9
10.0928	4516	4550.72	3148.3	66.4138	1584.9
10.1031	4611	4547.8	3246.22	69.7913	1584.9
10.1134	4513	4545.03	3150.99	78.8082	1584.9
10.1237	4371	4542.41	3011.61	78.9067	1584.9
10.1341	4572	4539.95	3215.07	79.5499	1584.9
10.1444	4433	4537.63	3078.39	79.871	1584.9
10.1547	4363	4535.47	3010.55	82.819	1584.9
10.165	4527	4533.44	3176.58	84.091	1584.9
10.1753	4529	4531.56	3180.46	86.2844	1584.9
10.1856	4603	4529.81	3256.21	87.2337	1584.9
10.1959	4571	4528.2	3225.82
10.2063	4493	4526.73	3149.29
10.2166	4473	4525.38	3130.64
10.2269	4569	4524.17	3227.85
10.2372	4348	4523.08	3007.94
10.2475	4411	4522.11	3071.91
10.2578	4537	4521.27	3198.75
10.2681	4357	4520.55	3019.47
10.2784	4405	4519.94	3068.08
10.2888	4496	4519.45	3159.57
10.2991	4552	4519.08	3215.94
10.3094	4562	4518.81	3226.21
10.3197	4406	4518.65	3070.37
10.33	4541	4518.6	3205.42
10.3403	4459	4518.66	3123.36
10.3506	4512	4518.81	3176.21
10.361	4515	4519.07	3178.95
10.3713	4552	4519.43	3215.59
10.3816	4614	4519.88	3277.14
10.3919	4542	4520.43	3204.59
10.4022	4482	4521.07	3143.95
10.4125	4404	4521.8	3065.22
10.4228	4673	4522.62	3333.4
10.4331	4605	4523.53	3264.49
10.4435	4483	4524.52	3141.5
10.4538	4687	4525.6	3344.42
10.4641	4528	4526.75	3184.27
10.4744	4510	4527.99	3165.03
10.4847	4672	4529.31	3325.71
10.495	4630	4530.7	3282.32
10.5053	4566	4532.17	3216.85
10.5156	4685	4533.71	3334.31
10.5259	4539	4535.32	3186.7
10.5363	4617	4537.01	3263.01
10.5466	4522	4538.76	3166.26
10.5569	4713	4540.58	3355.44
10.5672	4592	4542.46	3232.56
10.5775	4600	4544.41	3238.61
10.5878	4677	4546.42	3313.6
10.5981	4473	4548.49	3107.53
10.6085	4681	4550.62	3313.4
10.6188	4690	4552.81	3320.21
10.6291	4676	4555.06	3303.96
10.6394	4642	4557.36	3267.66
10.6497	4582	4559.72	3205.3
10.66	4719	4562.12	3339.9
10.6703	4619	4564.58	3237.44
10.6806	4578	4567.09	3193.93
10.691	4628	4569.65	3241.37
10.7013	4556	4572.25	3166.77
10.7116	4613	4574.9	3221.12
10.7219	4533	4577.6	3138.42
10.7322	4718	4580.33	3320.69
10.7425	4592	4583.12	3191.9
10.7528	4606	4585.94	3203.08
10.7631	4635	4588.99	3229.03
10.7735	4739	4591.89	3330.13
10.7838	4638	4594.83	3226.19
10.7941	4696	4597.81	3281.21
10.8044	4728	4600.82	3310.2
10.8147	4586	4603.96	3165.06
10.825	4780	4607.04	3355.98
10.8353	4620	4610.15	3192.87
10.8456	4742	4613.3	3311.72
10.856	4550	4616.47	3116.55
10.8663	4745	4619.67	3308.35
10.8766	4727	4622.9	3287.12
10.8869	4709	4626.16	3265.86
10.8972	4684	4629.44	3237.58
10.9075	4671	4632.75	3221.27
10.9178	4817	4636.09	3363.93
10.9282	4700	4639.44	3243.58
10.9385	4866	4642.82	3406.2
10.9488	4839	4646.22	3375.8
10.9591	4657	4649.65	3190.37
10.9694	4722	4653.09	3251.93
10.9797	4765	4656.55	3291.47
10.99	4640	4660.03	3162.99
11.0003	4686	4663.53	3205.49
11.0107	4679	4667.05	3194.97
11.021	4725	4670.58	3237.44
11.0313	4774	4674.12	3282.9
11.0416	4773	4677.68	3278.34
11.0519	4609	4681.26	3110.76
11.0622	4690	4684.85	3188.17
11.0725	4669	4688.45	3163.57
11.0828	4768	4692.06	3258.96
11.0932	4718	4695.68	3205.34
11.1035	4658	4699.31	3141.71
11.1138	4689	4702.96	3169.06
11.1241	4640	4706.61	3116.41
11.1344	4725	4710.27	3197.75
11.1447	4770	4713.94	3239.08
11.155	4754	4717.61	3219.41
11.1654	4558	4721.29	3019.73
11.1757	4662	4724.98	3120.04
11.186	4763	4728.67	3217.35
11.1963	4815	4732.37	3265.65
11.2066	4647	4736.07	3093.95
11.2169	4832	4739.78	3275.24
11.2272	4804	4743.49	3243.53
11.2375	4813	4747.2	3248.82
11.2478	4776	4750.91	3208.11
11.2582	4756	4754.63	3184.39
11.2685	4694	4758.34	3118.68
11.2788	4751	4762.06	3171.96
11.2891	4774	4765.78	3191.24
11.2994	4860	4769.5	3273.52
11.3097	4852	4773.21	3261.81
11.32	4746	4776.93	3152.09
11.3303	4774	4780.64	3176.38
11.3407	4747	4784.35	3145.67
11.351	4756	4788.06	3150.96
11.3613	4610	4791.77	3001.25
11.3716	4749	4795.47	3136.55
11.3819	4773	4799.17	3156.85
11.3922	4845	4802.87	3225.15
11.4025	4776	4806.56	3152.46
11.4129	4876	4810.24	3248.78
11.4232	4780	4813.92	3149.1
11.4335	4786	4817.6	3151.42
11.4438	4879	4821.27	3240.75
11.4541	4738	4824.94	3096.08
11.4644	4897	4828.59	3251.43
11.4747	4858	4832.24	3208.78
11.485	4758	4835.89	3105.13
11.4954	4750	4839.53	3093.49
11.5057	4789	4843.16	3128.86
11.516	4753	4846.78	3089.24
11.5263	4776	4850.39	3108.63
11.5366	4743	4854	3072.02
11.5469	4809	4857.59	3134.43
11.5572	4908	4861.18	3229.84
11.5676	4877	4864.76	3195.26
11.5779	4937	4868.33	3251.69
11.5882	4780	4871.89	3091.13
11.5985	4897	4875.44	3204.58
11.6088	4978	4878.98	3282.04
11.6191	4912	4882.51	3212.51
11.6294	4774	4886.03	3070.99
11.6397	4854	4889.54	3147.48
11.6501	4848	4893.04	3137.98
11.6604	4851	4896.53	3137.49
11.6707	4800	4900	3083.02
11.681	4907	4903.47	3186.55
11.6913	4943	4906.92	3219.1
11.7016	4891	4910.37	3163.65
11.7119	4827	4913.8	3096.22
11.7222	4874	4917.22	3139.8
11.7325	4858	4920.62	3120.4
11.7429	4956	4924.02	3215
11.7532	5011	4927.4	3266.62
11.7635	4872	4930.77	3124.25
11.7738	4964	4934.13	3212.89
11.7841	4887	4937.48	3132.54
11.7944	4997	4940.81	3239.21
11.8047	4875	4944.13	3113.89
11.815	4978	4947.44	3213.58
11.8254	4934	4950.73	3166.29
11.8357	4975	4954.01	3204.01
11.846	4825	4957.28	3050.74
11.8563	4952	4960.54	3174.48
11.8666	5072	4963.78	3291.24
11.8769	4939	4967.01	3155.01
11.8872	4972	4970.23	3184.79
11.8976	4936	4973.43	3145.59
11.9079	4794	4976.62	3000.4
11.9182	4940	4979.79	3143.23
11.9285	5083	4982.96	3283.06
11.9388	5016	4986.11	3212.91
11.9491	4972	4989.24	3165.78
11.9594	4864	4992.36	3054.66
11.9697	4965	4995.47	3152.55
11.9801	4931	4998.57	3115.45
11.9904	5003	5001.65	3184.37
12.0007	4909	5004.72	3087.3
12.011	5029	5007.77	3204.25
12.0213	4870	5010.81	3042.21
12.0316	4990	5013.84	3159.18
12.0419	4895	5016.85	3061.17
12.0523	4929	5019.85	3092.17
12.0626	5029	5022.84	3189.18
12.0729	4979	5025.81	3136.21
12.0832	4972	5028.77	3126.25
12.0935	4905	5031.71	3056.31
12.1038	4894	5034.65	3042.37
12.1141	4859	5037.56	3004.46
12.1244	5022	5040.47	3164.55
12.1348	4930	5043.36	3069.66
12.1451	5073	5046.24	3209.78
12.1554	4941	5049.11	3074.91
12.1657	4957	5051.96	3088.06
12.176	5059	5054.8	3187.22
12.1863	5163	5057.62	3288.4
12.1966	4924	5060.44	3046.58
12.2069	4992	5063.24	3111.78
12.2172	5140	5066.02	3257
12.2276	5065	5068.8	3179.22
12.2379	4950	5071.56	3061.46
12.2482	4948	5074.31	3056.71
12.2585	4993	5077.04	3098.98
12.2688	4987	5079.77	3090.25
12.2791	4984	5082.48	3084.54
12.2894	5100	5085.17	3197.85
12.2997	5012	5087.86	3107.16
12.3101	4995	5090.53	3087.49
12.3204	5112	5093.2	3201.82
12.3307	5020	5095.84	3107.18
12.341	4993	5098.48	3077.54
12.3513	5033	5101.11	3114.91
12.3616	4994	5103.72	3073.3
12.3719	4990	5106.32	3066.7
12.3823	4995	5108.91	3069.11
12.3926	5033	5111.49	3104.53
12.4029	5101	5114.06	3169.96
12.4132	5112	5116.61	3178.41
12.4235	5046	5119.16	3109.86
12.4338	5124	5121.69	3185.33
12.4441	5243	5124.22	3301.8
12.4544	5040	5126.73	3096.29
12.4648	5246	5129.23	3299.79
12.4751	5079	5131.72	3130.3
12.4854	5104	5134.2	3152.82
12.4957	5096	5136.67	3142.35
12.506	5136	5139.13	3179.89
12.5163	5136	5141.57	3177.45
12.5266	4990	5144.01	3029.01
12.5369	5186	5146.44	3222.58
12.5473	5081	5148.86	3115.16
12.5576	5126	5151.27	3157.75
12.5679	5241	5153.67	3270.35
12.5782	5229	5156.06	3255.96
12.5885	5212	5158.44	3236.58
12.5988	4952	5160.81	2974.21
12.6091	5133	5163.17	3152.85
12.6195	5090	5165.53	3107.49
12.6298	5199	5167.87	3214.15
12.6401	5178	5170.21	3190.81
12.6504	5028	5172.53	3038.49
12.6607	5057	5174.85	3065.17
12.671	5239	5177.16	3244.86
12.6813	5092	5179.47	3095.55
12.6916	5070	5181.76	3071.26
12.702	5261	5184.05	3259.97
12.7123	5154	5186.33	3150.69
12.7226	4962	5188.6	2956.42
12.7329	5065	5190.86	3057.16
12.7432	5186	5193.12	3175.9
12.7535	5054	5195.37	3041.65
12.7638	5089	5197.61	3074.41
12.7741	5125	5199.85	3108.17
12.7845	5120	5202.08	3100.94
12.7948	5151	5204.3	3129.72
12.8051	5075	5206.51	3051.51
12.8154	5201	5208.72	3175.3
12.8257	5287	5210.93	3259.09
12.836	5246	5213.12	3215.9
12.8463	5240	5215.32	3207.7
12.8567	5166	5217.5	3131.52
12.867	5319	5219.68	3282.34
12.8773	5227	5221.86	3188.16
12.8876	5268	5224.03	3226.99
12.8979	5323	5226.19	3279.83
12.9082	5292	5228.35	3246.67
12.9185	5234	5230.5	3186.52
12.9288	5303	5232.65	3253.37
12.9391	5143	5234.8	3091.22
12.9495	5188	5236.94	3134.08
12.9598	5220	5239.08	3163.94
12.9701	5233	5241.21	3174.81
12.9804	5215	5243.34	3154.68
12.9907	5258	5245.46	3195.56
13.001	5204	5247.58	3139.44
13.0113	5171	5249.7	3104.32
13.0216	5245	5251.82	3176.2
13.032	5359	5253.93	3288.09
13.0423	5143	5256.04	3069.98
13.0526	5214	5258.14	3138.88
13.0629	5232	5260.24	3154.78
13.0732	5131	5262.34	3051.68
13.0835	5265	5264.44	3183.58
13.0938	5282	5266.54	3198.48
13.1042	5285	5268.63	3199.39
13.1145	5222	5270.72	3134.3
13.1248	5193	5272.81	3103.21
13.1351	5229	5274.9	3137.12
13.1454	5238	5276.98	3144.04
13.1557	5278	5279.07	3181.95
13.166	5259	5281.15	3160.87
13.1763	5226	5283.23	3125.79
13.1867	5199	5285.31	3096.71
13.197	5268	5287.39	3163.63
13.2073	5164	5289.47	3057.55
13.2176	5278	5291.55	3169.47
13.2279	5231	5293.63	3120.39
13.2382	5302	5295.71	3189.31
13.2485	5273	5297.78	3158.24
13.2588	5314	5299.86	3197.16
13.2692	5260	5301.94	3141.08
13.2795	5324	5304.02	3203
13.2898	5223	5306.1	3099.92
13.3001	5350	5308.18	3224.84
13.3104	5310	5310.26	3182.76
13.3207	5282	5312.34	3152.68
13.331	5252	5314.42	3120.6
13.3414	5314	5316.5	3180.52
13.3517	5440	5318.59	3304.43
13.362	5261	5320.67	3123.35
13.3723	5321	5322.76	3181.26
13.3826	5373	5324.85	3231.17
13.3929	5290	5326.94	3146.08
13.4032	5372	5329.04	3225.98
13.4135	5400	5331.13	3251.89
13.4238	5305	5333.23	3154.79
13.4342	5399	5335.33	3246.69
13.4445	5505	5337.43	3350.59
13.4548	5472	5339.53	3315.49
13.4651	5257	5341.64	3098.38
13.4754	5448	5343.75	3287.27
13.4857	5326	5345.87	3163.15
13.496	5355	5347.98	3190.04
13.5063	5308	5350.1	3140.92
13.5167	5452	5352.23	3282.79
13.527	5341	5354.35	3169.67
13.5373	5365	5356.48	3191.54
13.5476	5287	5358.62	3111.4
13.5579	5404	5360.76	3226.26
13.5682	5388	5362.9	3208.12
13.5785	5381	5365.05	3198.97
13.5889	5600	5367.2	3415.82
13.5992	5358	5369.35	3171.67
13.6095	5251	5371.51	3062.51
13.6198	5452	5373.68	3261.34
13.6301	5301	5375.85	3108.17
13.6404	5357	5378.02	3162
13.6507	5436	5380.2	3238.82
13.661	5493	5382.38	3293.64
13.6714	5337	5384.57	3135.45
13.6817	5542	5386.77	3338.25
13.692	5433	5388.97	3227.05
13.7023	5503	5391.18	3294.84
13.7126	5355	5393.39	3144.63
13.7229	5431	5395.61	3218.41
13.7332	5510	5397.83	3295.19
13.7436	5443	5400.06	3225.96
13.7539	5306	5402.29	3086.73
13.7642	5597	5404.54	3375.48
13.7745	5377	5406.79	3153.23
13.7848	5359	5409.04	3132.98
13.7951	5394	5411.3	3165.72
13.8054	5372	5413.57	3141.45
13.8157	5437	5415.84	3204.18
13.8261	5396	5418.13	3160.89
13.8364	5438	5420.42	3200.6
13.8467	5403	5422.71	3163.31
13.857	5256	5425.01	3014.01
13.8673	5609	5427.32	3364.7
13.8776	5521	5429.64	3274.38
13.8879	5486	5431.97	3237.05
13.8982	5497	5434.3	3245.72
13.9085	5556	5436.64	3302.38
13.9189	5424	5438.99	3168.03
13.9292	5394	5441.35	3135.67
13.9395	5484	5443.71	3223.31
13.9498	5481	5446.08	3217.94
13.9601	5288	5448.46	3022.56
13.9704	5485	5450.85	3217.17
13.9807	5521	5453.25	3250.77
13.991	5637	5455.65	3364.37
14.0014	5477	5458.07	3201.95
14.0117	5473	5460.49	3195.53
14.022	5585	5462.92	3305.1
14.0323	5497	5465.36	3214.66
14.0426	5473	5467.81	3188.21
14.0529	5517	5470.27	3229.75
14.0632	5440	5472.74	3150.28
14.0736	5517	5475.21	3224.81
14.0839	5581	5477.7	3286.32
14.0942	5590	5480.19	3292.83
14.1045	5519	5482.69	3219.33
14.1148	5546	5485.21	3243.81
14.1251	5662	5487.73	3357.29
14.1354	5513	5490.26	3205.76
14.1457	5479	5492.8	3169.22
14.1561	5603	5495.36	3290.66
14.1664	5524	5497.92	3209.1
14.1767	5591	5500.49	3273.53
14.187	5539	5503.07	3218.95
14.1973	5512	5505.66	3189.36
14.2076	5638	5508.26	3312.76
14.2179	5441	5510.87	3113.15
14.2282	5653	5513.49	3322.53
14.2386	5522	5516.12	3188.9
14.2489	5547	5518.77	3211.25
14.2592	5545	5521.42	3206.6
14.2695	5656	5524.08	3314.94
14.2798	5749	5526.75	3405.27
14.2901	5351	5529.44	3004.58
14.3004	5412	5532.13	3062.89
14.3108	5472	5534.84	3120.18
14.3211	5647	5537.55	3292.47
14.3314	5602	5540.28	3244.74
14.3417	5734	5543.02	3374
14.352	5623	5545.76	3260.26
14.3623	5583	5548.52	3217.5
14.3726	5486	5551.29	3117.73
14.3829	5655	5554.07	3283.95
14.3933	5652	5556.87	3278.15
14.4036	5634	5559.67	3257.35
14.4139	5677	5562.48	3297.54
14.4242	5693	5565.31	3310.71
14.4345	5606	5568.15	3220.87
14.4448	5681	5570.99	3293.03
14.4551	5590	5573.85	3199.17
14.4654	5582	5576.72	3188.3
14.4758	5693	5579.61	3296.41
14.4861	5645	5582.5	3245.52
14.4964	5663	5585.41	3260.61
14.5067	5659	5588.32	3253.7
14.517	5760	5591.25	3351.77
14.5273	5675	5594.19	3263.83
14.5376	5557	5597.14	3142.88
14.5479	5739	5600.11	3321.91
14.5583	5788	5603.08	3367.94
14.5686	5597	5606.07	3173.95
14.5789	5725	5609.07	3298.95
14.5892	5728	5612.08	3298.94
14.5995	5560	5615.1	3127.92
14.6098	5793	5618.14	3357.88
14.6201	5598	5621.18	3159.84
14.6304	5720	5624.24	3278.78
14.6408	5723	5627.31	3278.71
14.6511	5659	5630.4	3211.62
14.6614	5719	5633.49	3268.53
14.6717	5807	5636.6	3353.42
14.682	5725	5639.72	3268.3
14.6923	5684	5642.85	3224.17
14.7026	5738	5645.99	3275.03
14.7129	5846	5649.15	3379.87
14.7233	5667	5652.31	3197.71
14.7336	5741	5655.49	3268.53
14.7439	5713	5658.68	3237.34
14.7542	5799	5661.89	3320.13
14.7645	5685	5665.1	3202.92
14.7748	5724	5668.33	3238.69
14.7851	5739	5671.57	3250.45
14.7955	5815	5674.83	3323.19
14.8058	5690	5678.09	3194.93
14.8161	5739	5681.37	3240.65
14.8264	5786	5684.66	3284.36
14.8367	5723	5687.96	3218.06
14.847	5699	5691.27	3190.75
14.8573	5730	5694.6	3218.42
14.8676	5770	5697.94	3255.08
14.878	5665	5701.29	3146.73
14.8883	5660	5704.66	3138.36
14.8986	5647	5708.03	3121.99
14.9089	5841	5711.42	3312.6
14.9192	5872	5714.82	3340.2
14.9295	5812	5718.23	3276.79
14.9398	5771	5721.66	3232.36
14.9501	5750	5725.1	3207.92
14.9605	5852	5728.55	3306.47
14.9708	5796	5732.01	3247.01
14.9811	5840	5735.49	3287.53
14.9914	5863	5738.97	3307.05
15.0017	5871	5742.47	3311.55
15.012	5735	5745.99	3172.03
15.0223	5802	5749.51	3235.51
15.0327	5975	5753.05	3404.97
15.043	5863	5756.6	3289.42
15.0533	5948	5760.16	3370.86
15.0636	5744	5763.73	3163.29
15.0739	5915	5767.32	3330.7
15.0842	5849	5770.92	3261.1
15.0945	5697	5774.53	3105.49
15.1048	5964	5778.15	3368.87
15.1151	5897	5781.79	3298.23
15.1255	5852	5785.43	3249.59
15.1358	5802	5789.09	3195.93
15.1461	5809	5792.77	3199.25
15.1564	5940	5796.45	3326.57
15.1667	5813	5800.15	3195.87
15.177	5918	5803.86	3297.16
15.1873	5856	5807.58	3231.44
15.1976	5878	5811.31	3249.71
15.208	5780	5815.05	3147.97
15.2183	5977	5818.81	3341.21
15.2286	5841	5822.58	3201.44
15.2389	6024	5826.36	3380.66
15.2492	5810	5830.15	3162.87
15.2595	5888	5833.96	3237.06
15.2698	5763	5837.78	3108.24
15.2802	5865	5841.61	3206.41
15.2905	5900	5845.45	3237.57
15.3008	5802	5849.3	3135.72
15.3111	5845	5853.17	3174.85
15.3214	5828	5857.04	3153.98
15.3317	5915	5860.93	3237.09
15.342	5927	5864.83	3245.19
15.3523	5854	5868.74	3168.28
15.3627	6041	5872.67	3351.35
15.373	5816	5876.6	3122.42
15.3833	5924	5880.55	3226.47
15.3936	5938	5884.51	3236.51
15.4039	6026	5888.48	3320.54
15.4142	5962	5892.47	3252.55
15.4245	5939	5896.46	3225.56
15.4349	6105	5900.46	3387.56
15.4452	5913	5904.48	3191.54
15.4555	5951	5908.51	3225.51
15.4658	5972	5912.55	3242.47
15.4761	6007	5916.6	3273.42
15.4864	5741	5920.66	3003.36
15.4967	5992	5924.74	3250.28
15.507	5983	5928.82	3237.2
15.5174	5999	5932.92	3249.1
15.5277	6114	5937.03	3359.99
15.538	6070	5941.15	3311.87
15.5483	5882	5945.28	3119.74
15.5586	6039	5949.42	3272.6
15.5689	5838	5953.57	3067.45
15.5792	6080	5957.73	3305.29
15.5895	6027	5961.91	3248.11
15.5998	5834	5966.09	3050.93
15.6102	5971	5970.29	3183.73
15.6205	6009	5974.5	3217.52
15.6308	6150	5978.71	3354.31
15.6411	5981	5982.94	3181.08
15.6514	6100	5987.18	3295.84
15.6617	5891	5991.43	3082.59
15.672	6042	5995.69	3229.33
15.6823	6078	5999.96	3261.06
15.6927	6161	6004.25	3339.77
15.703	6037	6008.54	3211.48
15.7133	6039	6012.84	3209.18
15.7236	6083	6017.15	3248.87
15.7339	5998	6021.48	3159.54
15.7442	5984	6025.81	3141.21
15.7545	6046	6030.15	3198.87
15.7649	5946	6034.51	3094.51
15.7752	5982	6038.87	3126.15
15.7855	6172	6043.24	3311.78
15.7958	5905	6047.63	3040.39
15.8061	6087	6052.02	3218
15.8164	6062	6056.43	3188.59
15.8267	6205	6060.84	3327.18
15.837	6064	6065.27	3181.75
15.8474	6278	6069.7	3391.32
15.8577	5993	6074.14	3101.88
15.868	6042	6078.6	3146.43
15.8783	6255	6083.06	3354.96
15.8886	6075	6087.53	3170.49
15.8989	6042	6092.01	3133.01
15.9092	6108	6096.5	3194.52
15.9195	6185	6101	3267.02
15.9299	6067	6105.51	3144.51
15.9402	6117	6110.03	3189.99
15.9505	6066	6114.56	3134.46
15.9608	6039	6119.1	3102.92
15.9711	6130	6123.64	3189.38
15.9814	6096	6128.2	3150.82
15.9917	6135	6132.76	3185.26
16.0021	5905	6137.34	2950.68
16.0124	6213	6141.92	3254.1
16.0227	6070	6146.51	3106.51
16.033	6169	6151.11	3200.91
16.0433	6115	6155.72	3142.3
16.0536	6249	6160.34	3271.68
16.0639	6186	6164.96	3204.06
16.0742	6175	6169.6	3188.42
16.0846	6148	6174.24	3156.78
16.0949	6143	6178.89	3147.13
16.1052	6250	6183.55	3249.47
16.1155	6266	6188.22	3260.8
16.1258	6194	6192.9	3184.12
16.1361	6198	6197.58	3183.44
16.1464	6286	6202.27	3266.75
16.1567	6375	6206.97	3351.05
16.167	6222	6211.68	3193.34
16.1774	6310	6216.4	3276.62
16.1877	6173	6221.12	3134.9
16.198	6208	6225.85	3165.17
16.2083	6227	6230.59	3179.43
16.2186	6145	6235.34	3092.68
16.2289	5966	6240.1	2908.92
16.2392	6161	6244.86	3099.16
16.2496	6231	6249.63	3164.39
16.2599	6139	6254.4	3067.62
16.2702	6324	6259.19	3247.83
16.2805	6194	6263.98	3113.04
16.2908	6305	6268.78	3219.24
16.3011	6094	6273.59	3003.43
16.3114	6237	6278.4	3141.62
16.3218	6406	6283.22	3305.8
16.3321	6163	6288.05	3057.97
16.3424	6305	6292.88	3195.14
16.3527	6258	6297.72	3143.3
16.363	6255	6302.57	3135.45
16.3733	6337	6307.42	3212.6
16.3836	6319	6312.28	3189.74
16.3939	6145	6317.15	3010.87
16.4043	6254	6322.02	3115
16.4146	6300	6326.91	3156.11
16.4249	6244	6331.79	3095.23
16.4352	6310	6336.68	3156.34
16.4455	6310	6341.58	3151.44
16.4558	6249	6346.49	3085.53
16.4661	6403	6351.4	3234.62
16.4764	6317	6356.32	3143.7
16.4868	6414	6361.24	3235.78
16.4971	6342	6366.17	3158.85
16.5074	6409	6371.1	3220.92
16.5177	6361	6376.04	3167.98
16.528	6411	6380.99	3213.03
16.5383	6413	6385.94	3210.08
16.5486	6340	6390.9	3132.12
16.5589	6208	6395.86	2995.16
16.5693	6352	6400.83	3134.19
16.5796	6330	6405.8	3107.22
16.5899	6436	6410.78	3208.24
16.6002	6492	6415.77	3259.25
16.6105	6318	6420.76	3080.26
16.6208	6354	6425.75	3111.27
16.6311	6351	6430.75	3103.27
16.6414	6299	6435.75	3046.27
16.6518	6371	6440.76	3113.26
16.6621	6458	6445.78	3195.24
16.6724	6502	6450.8	3234.22
16.6827	6444	6455.82	3171.2
16.693	6459	6460.85	3181.17
16.7033	6549	6465.88	3266.14
16.7136	6333	6470.92	3045.1
16.7239	6383	6475.96	3090.06
16.7343	6500	6481	3202.02
16.7446	6448	6486.05	3144.97
16.7549	6201	6491.11	2892.91
16.7652	6451	6496.17	3137.85
16.7755	6588	6501.23	3269.79
16.7858	6481	6506.29	3157.73
16.7961	6367	6511.36	3038.66
16.8065	6515	6516.44	3181.58
16.8168	6592	6521.52	3253.5
16.8271	6453	6526.6	3109.42
16.8374	6390	6531.68	3041.34
16.8477	6481	6536.77	3127.25
16.858	6441	6541.86	3082.16
16.8683	6542	6546.96	3178.06
16.8786	6441	6552.06	3071.96
16.889	6515	6557.16	3140.86
16.8993	6536	6562.27	3156.75
16.9096	6574	6567.38	3189.64
16.9199	6518	6572.49	3128.53
16.9302	6497	6577.61	3102.41
16.9405	6477	6582.73	3077.29
16.9508	6513	6587.85	3108.17
16.9611	6489	6592.97	3079.05
16.9715	6688	6598.1	3272.92
16.9818	6615	6603.23	3194.79
16.9921	6709	6608.36	3283.66
17.0024	6629	6613.5	3198.52
17.0127	6546	6618.64	3110.38
17.023	6415	6623.78	2974.24
17.0333	6566	6628.92	3120.1
17.0436	6705	6634.07	3253.95
17.054	6487	6639.21	3030.81
17.0643	6601	6644.36	3139.66
17.0746	6645	6649.52	3178.5
17.0849	6508	6654.67	3036.35
17.0952	6539	6659.83	3062.19
17.1055	6572	6664.99	3090.03
17.1158	6631	6670.15	3143.87
17.1261	6535	6675.31	3042.71
17.1365	6635	6680.48	3137.54
17.1468	6737	6685.65	3234.37
17.1571	6579	6690.82	3071.2
17.1674	6636	6695.99	3123.03
17.1777	6667	6701.16	3148.86
17.188	6742	6706.33	3218.69
17.1983	6585	6711.51	3056.51
17.2086	6611	6716.69	3077.33
17.219	6725	6721.87	3186.15
17.2293	6562	6727.05	3017.97
17.2396	6679	6732.23	3129.79
17.2499	6680	6737.41	3125.61
17.2602	6651	6742.6	3091.42
17.2705	6551	6747.78	2986.24
17.2808	6665	6752.97	3095.05
17.2911	6658	6758.16	3082.86
17.3015	6654	6763.35	3073.67
17.3118	6560	6768.54	2974.48
17.3221	6607	6773.73	3016.29
17.3324	6691	6778.92	3095.1
17.3427	6805	6784.12	3203.9
17.353	6632	6789.31	3025.71
17.3633	6728	6794.51	3116.51
17.3737	6620	6799.71	3003.31
17.384	6715	6804.91	3093.11
17.3943	6607	6810.1	2979.92
17.4046	6453	6815.3	2820.72
17.4149	6736	6820.5	3098.52
17.4252	6682	6825.71	3039.31
17.4355	6726	6830.91	3078.11
17.4458	6457	6836.11	2803.91
17.4562	6730	6841.31	3071.71
17.4665	6702	6846.52	3038.5
17.4768	6864	6851.72	3195.3
17.4871	6696	6856.93	3022.09
17.4974	6600	6862.14	2920.88
17.5077	6800	6867.34	3115.68
17.518	6688	6872.55	2998.47
17.5283	6735	6877.76	3040.26
17.5387	6702	6882.97	3002.05
17.549	6821	6888.18	3115.84
17.5593	6832	6893.39	3121.63
17.5696	6710	6898.6	2994.42
17.5799	6836	6903.81	3115.21
17.5902	6578	6909.02	2852
17.6005	6600	6914.23	2868.79
17.6108	6689	6919.45	2952.57
17.6212	6903	6924.66	3161.36
17.6315	6799	6929.87	3052.15
17.6418	6988	6935.09	3235.93
17.6521	6813	6940.31	3055.71
17.6624	6934	6945.52	3171.5
17.6727	6860	6950.74	3092.28
17.683	6809	6955.96	3036.06
17.6933	6664	6961.18	2885.84
17.7037	6887	6966.4	3103.62
17.714	6733	6971.62	2944.4
17.7243	6757	6976.84	2963.18
17.7346	6728	6982.07	2928.95
17.7449	6811	6987.29	3006.73
17.7552	7034	6992.52	3224.5
17.7655	6858	6997.74	3043.28
17.7758	6665	7002.97	2845.05
17.7862	6807	7008.2	2981.82
17.7965	6998	7013.43	3167.59
17.8068	6859	7018.67	3023.35
17.8171	6813	7023.9	2972.12
17.8274	6794	7029.14	2947.88
17.8377	6932	7034.38	3080.64
17.848	6926	7039.62	3069.4
17.8584	6845	7044.86	2983.16
17.8687	6828	7050.11	2960.91
17.879	7023	7055.35	3150.67
17.8893	6903	7060.61	3025.41
17.8996	6888	7065.86	3005.16
17.9099	6847	7071.12	2958.9
17.9202	7000	7076.38	3106.64
17.9305	6934	7081.64	3035.38
17.9409	6993	7086.91	3089.11
17.9512	6860	7092.18	2950.84
17.9615	6906	7097.46	2991.56
17.9718	6841	7102.74	2921.28
17.9821	6941	7108.02	3016
17.9924	6921	7113.31	2990.71
18.0027	7003	7118.61	3067.41
18.013	7061	7123.91	3120.11
18.0234	6910	7129.22	2963.8
18.0337	6944	7134.53	2992.49
18.044	6838	7139.85	2881.17
18.0543	6962	7145.18	2999.84
18.0646	7080	7150.52	3112.5
18.0749	7013	7155.86	3040.16
18.0852	7042	7161.22	3063.8
18.0955	7027	7166.58	3043.44
18.1059	7010	7171.95	3021.07
18.1162	7104	7177.34	3109.68
18.1265	7131	7182.73	3131.29
18.1368	7023	7188.14	3017.88
18.1471	7065	7193.56	3054.46
18.1574	7064	7198.99	3048.03
18.1677	6968	7204.43	2946.59
18.178	7077	7209.9	3050.12
18.1884	6995	7215.37	2962.65
18.1987	7031	7220.87	2993.15
18.209	7042	7226.38	2998.64
18.2193	6980	7231.91	2931.11
18.2296	7038	7237.46	2983.56
18.2399	7033	7243.04	2972.98
18.2502	7015	7248.63	2949.39
18.2605	6972	7254.26	2900.76
18.2709	6999	7259.9	2922.12
18.2812	7035	7265.58	2952.44
18.2915	7134	7271.28	3045.74
18.3018	6986	7277.02	2892
18.3121	7058	7282.79	2958.23
18.3224	6985	7288.59	2879.43
18.3327	7184	7294.43	3072.59
18.3431	7160	7300.31	3042.7
18.3534	7246	7306.24	3122.78
18.3637	7032	7312.21	2902.81
18.374	7103	7318.23	2967.79
18.3843	7095	7324.31	2953.71
18.3946	7222	7330.44	3074.58
18.4049	7174	7336.62	3020.4
18.4152	7301	7342.88	3141.14
18.4256	7190	7349.2	3023.82
18.4359	7087	7355.6	2914.42
18.4462	7199	7362.07	3019.95
18.4565	7243	7368.63	3057.39
18.4668	7290	7375.29	3097.73
18.4771	7291	7382.04	3091.98
18.4874	7236	7388.9	3030.12
18.4977	7296	7395.87	3083.15
18.5081	7402	7402.96	3182.06
18.5184	7399	7410.19	3171.83
18.5287	7173	7417.57	2938.45
18.539	7421	7425.1	3178.92
18.5493	7169	7432.8	2919.22
18.5596	7418	7440.68	3160.34
18.5699	7281	7448.77	3015.25
18.5802	7425	7457.07	3150.95
18.5906	7291	7465.61	3008.41
18.6009	7302	7474.41	3010.61
18.6112	7375	7483.5	3074.52
18.6215	7412	7492.9	3102.12
18.6318	7381	7502.64	3061.38
18.6421	7265	7512.76	2935.26
18.6524	7544	7523.3	3203.72
18.6627	7410	7534.3	3058.72
18.6731	7419	7545.81	3056.21
18.6834	7429	7557.89	3054.13
18.6937	7357	7570.59	2969.43
18.704	7415	7584	3014.02
18.7143	7376	7598.2	2960.82
18.7246	7575	7613.29	3144.73
18.7349	7498	7629.37	3051.65
18.7452	7497	7646.58	3033.44
18.7556	7537	7665.08	3054.94
18.7659	7593	7685.03	3090.99
18.7762	7774	7706.68	3250.34
18.7865	7684	7730.29	3136.73
18.7968	7887	7756.21	3313.81
18.8071	7682	7784.91	3080.11
18.8174	7701	7817.03	3066.99
18.8278	7885	7853.43	3214.59
18.8381	7902	7895.38	3189.64
18.8484	8169	7944.62	3407.4
18.8587	7866	8003.67	3045.35
18.869	8092	8075.97	3199.05
18.8793	8419	8166.16	3435.86
18.8896	8318	8280.28	3220.74
18.9	8597	8425.82	3354.2
18.9103	8682	8611.72	3253.3
18.9206	9059	8847.92	3394.1
18.9309	9351	9144.71	3389.31
18.9412	9438	9511.88	3109.14
18.9515	9905	9957.13	3130.89
18.9618	10411	10484.5	3109.5
18.9721	10892	11092.5	2982.51
18.9825	11510	11771.3	2921.69
18.9928	12063	12499.9	2746.14
19.0031	12900	13242.1	2840.9
19.0134	13728	13945	2966
19.0237	14881	14543	3521.06
19.034	15179	14971.1	3390.91
19.0443	15849	15186.4	3845.61
19.0546	15599	15180	3601.97
19.0649	15144	14971.3	3355.71
19.0753	14518	14591.1	3109.9
19.0856	14009	14072.5	3119.48
19.0959	13244	13452.7	2974.32
19.1062	12394	12774.8	2802.23
19.1165	11849	12084.4	2947.67
19.1268	11447	11420.7	3209.36
19.1371	10639	10811.5	3010.49
19.1474	10175	10272.8	3085.23
19.1578	9751	9810.46	3123.56
19.1681	9419	9423.62	3178.4
19.1784	9403	9106.89	3479.13
19.1887	9240	8852.19	3570.83
19.199	9090	8650.39	3622.63
19.2093	9102	8492.25	3792.77
19.2196	8937	8369.11	3750.91
19.23	8757	8273.36	3666.66
19.2403	8811	8198.61	3795.41
19.2506	8753	8139.72	3796.3
19.2609	8674	8092.74	3764.28
19.2712	8511	8054.67	3639.35
19.2815	8560	8023.31	3719.71
19.2918	8513	7997.08	3698.94
19.3022	8489	7974.86	3697.16
19.3125	8377	7955.84	3604.18
19.3228	8300	7939.43	3543.59
19.3331	8412	7925.2	3669.82
19.3434	8500	7912.81	3770.21
19.3537	8438	7902.01	3719.01
19.364	8376	7892.58	3666.44
19.3743	8264	7884.36	3562.66
19.3847	8296	7877.2	3601.82
19.395	8239	7870.98	3551.04
19.4053	8151	7865.6	3468.42
19.4156	8206	7860.96	3528.06
19.4259	8327	7856.98	3653.04
19.4362	8315	7853.6	3644.42
19.4465	8328	7850.76	3660.26
19.4568	8368	7848.39	3702.63
19.4672	8435	7846.47	3771.55
19.4775	8139	7844.94	3477.08
19.4878	8141	7843.76	3480.26
19.4981	8360	7842.91	3700.11
19.5084	8157	7842.36	3497.66
19.5187	8288	7842.07	3628.95
19.529	8153	7842.04	3493.98
19.5393	8110	7842.22	3450.8
19.5496	8191	7842.62	3531.4
19.56	8250	7843.2	3589.82
19.5703	8175	7843.98	3514.04
19.5806	8210	7844.89	3548.13
19.5909	8189	7845.96	3526.06
19.6012	8071	7847.16	3406.86
19.6115	8267	7848.48	3601.54
19.6218	8111	7849.92	3444.1
19.6322	8248	7851.47	3579.55
19.6425	8063	7853.11	3392.91
19.6528	8211	7854.85	3539.17
19.6631	8070	7856.68	3396.34
19.6734	8026	7858.58	3350.44
19.6837	8085	7860.56	3407.46
19.694	7996	7862.6	3316.42
19.7043	8177	7864.7	3495.32
19.7147	8248	7866.86	3564.16
19.725	8040	7869.08	3353.94
19.7353	8084	7871.35	3395.67
19.7456	8072	7873.66	3381.36
19.7559	8157	7876.02	3464
19.7662	7953	7878.41	3257.61
19.7765	8070	7880.85	3372.17
19.7869	8095	7883.32	3394.7
19.7972	8132	7885.82	3429.2
19.8075	8143	7888.35	3437.67
19.8178	8034	7890.91	3326.11
19.8281	7980	7893.5	3269.52
19.8384	8287	7896.11	3573.91
19.8487	8271	7898.74	3555.28
19.859	8035	7901.39	3316.63
19.8694	8352	7904.07	3630.95
19.8797	7978	7906.76	3254.26
19.89	8118	7909.46	3391.56
19.9003	8080	7912.18	3350.84
19.9106	8149	7914.92	3417.1
19.9209	8145	7917.67	3410.35
19.9312	8129	7920.42	3391.6
19.9415	8248	7923.19	3507.83
19.9519	8172	7925.97	3429.05
19.9622	8036	7928.76	3290.26
19.9725	7960	7931.55	3211.47
19.9828	7990	7934.36	3238.66
19.9931	8076	7937.16	3321.86
20.0034	8097	7939.98	3340.04
20.0137	8196	7942.8	3436.22
20.024	8133	7945.62	3370.4
20.0343	8157	7948.45	3391.57
20.0447	8159	7951.27	3390.75
20.055	8105	7954.11	3333.91
20.0653	8186	7956.94	3412.08
20.0756	8104	7959.77	3327.25
20.0859	8180	7962.61	3400.41
20.0962	8197	7965.45	3414.57
20.1065	8233	7968.28	3447.74
20.1169	8185	7971.12	3396.9
20.1272	8070	7973.95	3279.07
20.1375	8185	7976.79	3391.23
20.1478	8184	7979.62	3387.4
20.1581	8199	7982.45	3399.57
20.1684	8295	7985.28	3492.74
20.1787	8085	7988.1	3279.92
20.1891	8068	7990.93	3260.09
20.1994	8040	7993.75	3229.27
20.2097	8200	7996.56	3386.46
20.22	8234	7999.38	3417.64
20.2303	8189	8002.19	3369.83
20.2406	8166	8004.99	3344.03
20.2509	8166	8007.79	3341.23
20.2612	8069	8010.59	3241.43
20.2716	8124	8013.38	3293.64
20.2819	8289	8016.16	3455.86
20.2922	8077	8018.95	3241.07
20.3025	8187	8021.72	3348.3
20.3128	8115	8024.49	3273.53
20.3231	8112	8027.26	3267.76
20.3334	8236	8030.02	3389
20.3437	8180	8032.77	3330.25
20.3541	8175	8035.52	3322.5
20.3644	8190	8038.26	3334.76
20.3747	8216	8041	3358.02
20.385	8096	8043.73	3235.29
20.3953	8162	8046.45	3298.57
20.4056	8200	8049.17	3333.85
20.4159	8050	8051.87	3181.15
20.4262	8165	8054.57	3293.45
20.4366	8115	8057.27	3240.75
20.4469	7999	8059.96	3122.06
20.4572	8169	8062.64	3289.38
20.4675	8140	8065.31	3257.71
20.4778	8121	8067.98	3236.04
20.4881	8066	8070.64	3178.38
20.4984	8114	8073.29	3223.73
20.5087	8052	8075.93	3159.09
20.5191	8218	8078.56	3322.46
20.5294	8109	8081.19	3210.83
20.5397	8171	8083.81	3270.21
20.55	8252	8086.42	3348.6
20.5603	8103	8089.03	3196.99
20.5706	8229	8091.62	3320.4
20.5809	8085	8094.21	3173.81
20.5912	8173	8096.79	3259.23
20.6016	8057	8099.36	3140.66
20.6119	7987	8101.92	3068.1
20.6222	8236	8104.48	3314.54
20.6325	8086	8107.02	3162
20.6428	7988	8109.56	3061.46
20.6531	8215	8112.09	3285.93
20.6634	8245	8114.61	3313.41
20.6737	8125	8117.13	3190.89
20.6841	8158	8119.63	3221.39
20.6944	8032	8122.13	3092.89
20.7047	8076	8124.61	3134.41
20.715	8025	8127.09	3080.93
20.7253	8258	8129.56	3311.46
20.7356	8140	8132.02	3191
20.7459	8038	8134.47	3086.55
20.7563	8279	8136.92	3325.1
20.7666	7971	8139.35	3014.67
20.7769	8205	8141.78	3246.24
20.7872	8199	8144.19	3237.83
20.7975	8076	8146.6	3112.42
20.8078	8132	8149	3166.02
20.8181	8173	8151.39	3204.63
20.8284	8275	8153.77	3304.25
20.8388	8175	8156.14	3201.88
20.8491	8154	8158.51	3178.51
20.8594	8121	8160.86	3143.16
20.8697	8180	8163.21	3199.81
20.88	8054	8165.54	3071.48
20.8903	8231	8167.87	3246.15
20.9006	8316	8170.19	3328.83
20.9109	8213	8172.5	3223.52
20.9213	8186	8174.8	3194.22
20.9316	8220	8177.09	3225.93
20.9419	8215	8179.37	3218.65
20.9522	8197	8181.65	3198.37
20.9625	8164	8183.91	3163.11
20.9728	8228	8186.17	3224.85
20.9831	8335	8188.41	3329.61
20.9934	8162	8190.65	3154.37
21.0038	8173	8192.88	3163.14
21.0141	8203	8195.1	3190.92
21.0244	8135	8197.31	3120.71
21.0347	8256	8199.51	3239.51
21.045	8237	8201.7	3218.32
21.0553	8134	8203.88	3113.14
21.0656	8351	8206.05	3327.97
21.0759	8178	8208.22	3152.8
21.0863	8303	8210.37	3275.65
21.0966	8281	8212.52	3251.5
21.1069	8351	8214.66	3319.36
21.1172	8216	8216.78	3182.24
21.1275	8178	8218.9	3142.12
21.1378	8177	8221.01	3139.01
21.1481	8283	8223.11	3242.91
21.1584	8248	8225.2	3205.82
21.1688	8086	8227.29	3041.73
21.1791	8094	8229.36	3047.66
21.1894	8289	8231.42	3240.6
21.1997	8147	8233.48	3096.54
21.21	8266	8235.52	3213.5
21.2203	8420	8237.56	3365.46
21.2306	8266	8239.59	3209.43
21.241	8177	8241.61	3118.41
21.2513	8275	8243.62	3214.4
21.2616	8385	8245.62	3322.4
21.2719	8283	8247.61	3218.41
21.2822	8269	8249.59	3202.43
21.2925	8192	8251.57	3123.45
21.3028	8313	8253.53	3242.49
21.3131	8207	8255.49	3134.53
21.3235	8259	8257.44	3184.58
21.3338	8187	8259.37	3110.65
21.3441	8250	8261.3	3171.72
21.3544	8275	8263.22	3194.8
21.3647	8292	8265.13	3209.89
21.375	8247	8267.04	3162.98
21.3853	8174	8268.93	3088.09
21.3956	8208	8270.81	3120.21
21.406	8325	8272.69	3235.33
21.4163	8242	8274.56	3150.46
21.4266	8336	8276.41	3242.61
21.4369	8377	8278.26	3281.76
21.4472	8267	8280.1	3169.92
21.4575	8275	8281.93	3176.09
21.4678	8155	8283.76	3054.26
21.4781	8237	8285.57	3134.45
21.4885	8243	8287.38	3138.64
21.4988	8317	8289.17	3210.85
21.5091	8236	8290.96	3128.06
21.5194	8288	8292.74	3178.28
21.5297	8409	8294.51	3297.51
21.54	8301	8296.27	3187.75
21.5503	8366	8298.02	3251
21.5606	8388	8299.77	3271.25
21.571	8235	8301.5	3116.52
21.5813	8203	8303.23	3082.79
21.5916	8129	8304.95	3007.07
21.6019	8538	8306.66	3414.36
21.6122	8272	8308.36	3146.66
21.6225	8398	8310.05	3270.97
21.6328	8446	8311.73	3317.29
21.6431	8346	8313.41	3215.61
21.6535	8300	8315.08	3167.94
21.6638	8316	8316.74	3182.28
21.6741	8316	8318.39	3180.63
21.6844	8347	8320.03	3209.99
21.6947	8405	8321.66	3266.36
21.705	8183	8323.29	3042.73
21.7153	8364	8324.9	3222.12
21.7257	8315	8326.51	3171.51
21.736	8252	8328.11	3106.91
21.7463	8332	8329.7	3185.32
21.7566	8299	8331.28	3150.74
21.7669	8314	8332.86	3164.16
21.7772	8165	8334.42	3013.6
21.7875	8248	8335.98	3095.04
21.7978	8378	8337.53	3223.49
21.8082	8262	8339.07	3105.95
21.8185	8236	8340.61	3078.41
21.8288	8330	8342.13	3170.89
21.8391	8413	8343.65	3252.37
21.8494	8214	8345.16	3051.86
21.8597	8505	8346.66	3341.36
21.87	8443	8348.15	3277.87
21.8803	8304	8349.64	3137.38
21.8907	8372	8351.12	3203.9
21.901	8321	8352.58	3151.44
21.9113	8294	8354.04	3122.98
21.9216	8426	8355.5	3253.52
21.9319	8347	8356.94	3173.08
21.9422	8283	8358.38	3107.64
21.9525	8275	8359.81	3098.21
21.9628	8200	8361.23	3021.79
21.9732	8216	8362.64	3036.38
21.9835	8343	8364.05	3161.97
21.9938	8220	8365.44	3037.58
22.0041	8399	8366.83	3215.19
22.0144	8397	8368.22	3211.8
22.0247	8349	8369.59	3162.43
22.035	8454	8370.96	3266.06
22.0453	8428	8372.32	3238.7
22.0557	8336	8373.67	3145.35
22.066	8440	8375.01	3248.01
22.0763	8210	8376.34	3016.68
22.0866	8455	8377.67	3260.35
22.0969	8267	8378.99	3071.03
22.1072	8409	8380.31	3211.71
22.1175	8392	8381.61	3193.41
22.1278	8259	8382.91	3059.11
22.1382	8404	8384.2	3202.82
22.1485	8292	8385.48	3089.54
22.1588	8365	8386.76	3161.26
22.1691	8469	8388.02	3264
22.1794	8243	8389.29	3036.73
22.1897	8279	8390.54	3071.48
22.2	8157	8391.78	2948.24
22.2104	8344	8393.02	3134
22.2207	8390	8394.25	3178.77
22.231	8468	8395.48	3255.54
22.2413	8319	8396.69	3105.33
22.2516	8412	8397.9	3197.12
22.2619	8295	8399.1	3078.92
22.2722	8264	8400.3	3046.72
22.2825	8229	8401.49	3010.53
22.2929	8469	8402.67	3249.35
22.3032	8322	8403.84	3101.18
22.3135	8388	8405.01	3166.01
22.3238	8254	8406.17	3030.85
22.3341	8361	8407.32	3136.7
22.3444	8264	8408.46	3038.56
22.3547	8318	8409.6	3091.42
22.3651	8285	8410.73	3057.29
22.3754	8478	8411.86	3249.16
22.3857	8330	8412.97	3100.05
22.396	8384	8414.08	3152.94
22.4063	8387	8415.19	3154.83
22.4166	8521	8416.28	3287.74
22.4269	8325	8417.37	3090.65
22.4372	8441	8418.46	3205.56
22.4475	8223	8419.53	2986.49
22.4579	8353	8420.6	3115.42
22.4682	8410	8421.66	3171.36
22.4785	8434	8422.72	3194.3
22.4888	8316	8423.77	3075.25
22.4991	8336	8424.81	3094.21
22.5094	8447	8425.85	3204.17
22.5197	8414	8426.88	3170.14
22.53	8477	8427.9	3232.12
22.5404	8322	8428.92	3076.1
22.5507	8280	8429.93	3033.09
22.561	8306	8430.93	3058.09
22.5713	8455	8431.93	3206.09
22.5816	8464	8432.92	3214.1
22.5919	8197	8433.9	2946.12
22.6022	8534	8434.88	3282.14
22.6125	8302	8435.85	3049.17
22.6229	8295	8436.82	3041.2
22.6332	8468	8437.77	3213.25
22.6435	8455	8438.73	3199.29
22.6538	8378	8439.67	3121.35
22.6641	8463	8440.61	3205.41
22.6744	8437	8441.55	3178.47
22.6847	8298	8442.47	3038.55
22.6951	8295	8443.39	3034.63
22.7054	8236	8444.31	2974.71
22.7157	8333	8445.22	3070.8
22.726	8387	8446.12	3123.9
22.7363	8406	8447.02	3142
22.7466	8434	8447.91	3169.11
22.7569	8402	8448.79	3136.23
22.7673	8245	8449.67	2978.35
22.7776	8258	8450.54	2990.48
22.7879	8371	8451.41	3102.61
22.7982	8542	8452.27	3272.75
22.8085	8178	8453.13	2907.89
22.8188	8542	8453.98	3271.04
22.8291	8402	8454.82	3130.2
22.8394	8392	8455.66	3119.36
22.8498	8393	8456.49	3119.53
22.8601	8327	8457.31	3052.71
22.8704	8293	8458.14	3017.88
22.8807	8376	8458.95	3100.07
22.891	8369	8459.76	3092.26
22.9013	8462	8460.56	3184.46
22.9116	8361	8461.36	3082.66
22.9219	8442	8462.15	3162.87
22.9322	8382	8462.94	3102.08
22.9426	8390	8463.72	3109.3
22.9529	8338	8464.49	3056.53
22.9632	8339	8465.26	3056.76
22.9735	8429	8466.03	3145.99
22.9838	8360	8466.79	3076.23
22.9941	8538	8467.54	3253.48
23.0044	8444	8468.29	3158.73
23.0147	8444	8469.03	3157.99
23.0251	8281	8469.77	2994.25
23.0354	8527	8470.5	3239.52
23.0457	8408	8471.23	3119.79
23.056	8405	8471.95	3116.07
23.0663	8341	8472.67	3051.35
23.0766	8450	8473.38	3159.64
23.0869	8381	8474.08	3089.94
23.0973	8407	8474.79	3115.23
23.1076	8430	8475.48	3137.54
23.1179	8264	8476.17	2970.85
23.1282	8494	8476.86	3200.16
23.1385	8400	8477.54	3105.48
23.1488	8312	8478.21	3016.81
23.1591	8265	8478.88	2969.14
23.1695	8392	8479.55	3095.47
23.1798	8481	8480.21	3183.81
23.1901	8383	8480.87	3085.15
23.2004	8518	8481.52	3219.5
23.2107	8324	8482.16	3024.86
23.221	8437	8482.8	3137.22
23.2313	8417	8483.44	3116.58
23.2416	8478	8484.07	3176.95
23.252	8238	8484.7	2936.32
23.2623	8517	8485.36	3214.66
23.2726	8254	8485.97	2951.05
23.2829	8336	8486.59	3032.43
23.2932	8463	8487.19	3158.83
23.3035	8413	8487.8	3108.22
23.3138	8306	8488.39	3000.63
23.3241	8453	8488.99	3147.03
23.3345	8509	8489.58	3202.44
23.3448	8482	8490.16	3174.86
23.3551	8412	8490.74	3104.28
23.3654	8477	8491.32	3168.7
23.3757	8309	8491.89	3000.13
23.386	8459	8492.48	3149.54
23.3963	8583	8493.04	3272.98
23.4066	8375	8493.6	3064.42
23.4169	8409	8494.15	3097.87
23.4273	8382	8494.7	3070.32
23.4376	8447	8495.24	3134.78
23.4479	8177	8495.78	2864.24
23.4582	8575	8496.32	3261.7
23.4685	8434	8496.85	3120.17
23.4788	8324	8497.38	3009.64
23.4891	8398	8497.9	3083.12
23.4995	8384	8498.42	3068.6
23.5098	8373	8498.94	3057.08
23.5201	8257	8499.45	2940.57
23.5304	8319	8499.96	3002.06
23.5407	8366	8500.46	3048.56
23.551	8435	8500.96	3117.06
23.5613	8428	8501.45	3109.57
23.5716	8316	8501.94	2997.08
23.582	8293	8502.43	2973.59
23.5923	8541	8502.91	3221.11
23.6026	8464	8503.39	3143.63
23.6129	8563	8503.87	3242.15
23.6232	8415	8504.34	3093.68
23.6335	8243	8504.81	2921.21
23.6438	8444	8505.27	3121.75
23.6542	8540	8505.73	3217.29
23.6645	8447	8506.19	3123.83
23.6748	8417	8506.64	3093.38
23.6851	8421	8507.09	3096.93
23.6954	8447	8507.53	3122.49
23.7057	8505	8507.97	3180.05
23.716	8488	8508.41	3162.61
23.7263	8479	8508.84	3153.18
23.7367	8392	8509.27	3065.75
23.747	8519	8509.7	3192.32
23.7573	8491	8510.12	3163.9
23.7676	8378	8510.54	3050.48
23.7779	8282	8510.96	2954.06
23.7882	8393	8511.37	3064.65
23.7985	8294	8511.78	2965.24
23.8088	8531	8512.18	3201.84
23.8192	8492	8512.58	3162.44
23.8295	8451	8512.98	3121.04
23.8398	8486	8513.38	3155.64
23.8501	8583	8513.77	3252.25
23.8604	8539	8514.16	3207.86
23.8707	8334	8514.54	3002.48
23.881	8351	8514.92	3019.1
23.8913	8376	8515.3	3043.72
23.9017	8501	8515.68	3168.34
23.912	8451	8516.05	3117.97
23.9223	8597	8516.42	3263.6
23.9326	8456	8516.78	3122.24
23.9429	8473	8517.15	3138.87
23.9532	8405	8517.51	3070.51
23.9635	8657	8517.86	3322.16
23.9738	8408	8518.21	3072.81
23.9842	8458	8518.56	3122.46
23.9945	8370	8518.91	3034.11
24.0048	8398	8519.25	3061.77
24.0151	8350	8519.6	3013.42
24.0254	8482	8519.93	3145.09
24.0357	8456	8520.27	3118.75
24.046	8373	8520.6	3035.42
24.0563	8331	8520.93	2993.09
24.0667	8483	8521.25	3144.77
24.077	8338	8521.58	2999.44
24.0873	8435	8521.9	3096.12
24.0976	8517	8522.22	3177.8
24.1079	8367	8522.53	3027.49
24.1182	8548	8522.84	3208.18
24.1285	8542	8523.15	3201.87
24.1389	8377	8523.46	3036.56
24.1492	8391	8523.76	3050.26
24.1595	8529	8524.06	3187.96
24.1698	8480	8524.36	3138.66
24.1801	8286	8524.66	2944.36
24.1904	8524	8524.95	3182.07
24.2007	8314	8525.24	2971.78
24.211	8523	8525.53	3180.49
24.2214	8464	8525.81	3121.21
24.2317	8621	8526.09	3277.93
24.242	8484	8526.37	3140.65
24.2523	8428	8526.65	3084.37
24.2626	8407	8526.93	3063.09
24.2729	8456	8527.2	3111.82
24.2832	8598	8527.47	3253.55
24.2935	8455	8527.74	3110.28
24.3039	8607	8528	3262.02
24.3142	8348	8528.26	3002.76
24.3245	8447	8528.52	3101.5
24.3348	8374	8528.78	3028.24
24.3451	8474	8529.04	3127.98
24.3554	8602	8529.29	3255.73
24.3657	8535	8529.54	3188.48
24.376	8405	8529.79	3058.23
24.3864	8257	8530.04	2909.98
24.3967	8390	8530.28	3042.74
24.407	8418	8530.52	3070.5
24.4173	8557	8530.76	3209.26
24.4276	8484	8531	3136.02
24.4379	8459	8531.24	3110.78
24.4482	8485	8531.47	3136.55
24.4585	8475	8531.7	3126.32
24.4689	8636	8531.93	3287.09
24.4792	8517	8532.16	3167.86
24.4895	8591	8532.38	3241.64
24.4998	8347	8532.61	2997.41
24.5101	8530	8532.83	3180.19
24.5204	8423	8533.05	3072.97
24.5307	8604	8533.26	3253.76
24.541	8483	8533.48	3132.54
24.5514	8401	8533.69	3050.33
24.5617	8436	8533.9	3085.12
24.572	8500	8534.11	3148.91
24.5823	8483	8534.32	3131.7
24.5926	8530	8534.53	3178.49
24.6029	8678	8534.73	3326.29
24.6132	8440	8534.93	3088.09
24.6236	8405	8535.13	3052.89
24.6339	8512	8535.33	3159.69
24.6442	8610	8535.53	3257.49
24.6545	8381	8535.72	3028.3
24.6648	8502	8535.91	3149.11
24.6751	8542	8536.1	3188.92
24.6854	8376	8536.29	3022.73
24.6957	8538	8536.48	3184.54
24.7061	8399	8536.67	3045.35
24.7164	8451	8536.85	3097.17
24.7267	8435	8537.03	3080.99
24.737	8498	8537.22	3143.8
24.7473	8414	8537.39	3059.63
24.7576	8651	8537.57	3296.45
24.7679	8558	8537.75	3203.27
24.7782	8673	8537.92	3318.1
24.7886	8465	8538.1	3109.92
24.7989	8477	8538.27	3121.75
24.8092	8447	8538.44	3091.58
24.8195	8600	8538.61	3244.41
24.8298	8574	8538.78	3218.24
24.8401	8518	8538.94	3162.08
24.8504	8353	8539.11	2996.91
24.8607	8470	8539.27	3113.75
24.8711	8491	8539.43	3134.59
24.8814	8696	8539.59	3339.43
24.8917	8456	8539.75	3099.27
24.902	8592	8539.91	3235.11
24.9123	8324	8540.06	2966.96
24.9226	8450	8540.22	3092.8
24.9329	8536	8540.37	3178.65
24.9432	8527	8540.52	3169.5
24.9536	8340	8540.67	2982.35
24.9639	8563	8540.82	3205.2
24.9742	8591	8540.97	3233.05
24.9845	8621	8541.12	3262.9
24.9948	8492	8541.27	3133.75
25.0051	8473	8541.41	3114.61
25.0154	8707	8541.55	3348.47
25.0257	8464	8541.7	3105.32
25.0361	8630	8541.84	3271.18
25.0464	8393	8541.98	3034.04
25.0567	8507	8542.12	3147.9
25.067	8570	8542.25	3210.77
25.0773	8659	8542.39	3299.63
25.0876	8416	8542.53	3056.49
25.0979	8492	8542.66	3132.36
25.1083	8526	8542.8	3166.22
25.1186	8393	8542.93	3033.09
25.1289	8511	8543.06	3150.96
25.1392	8461	8543.19	3100.83
25.1495	8478	8543.32	3117.7
25.1598	8519	8543.45	3158.57
25.1701	8469	8543.58	3108.44
25.1804	8627	8543.71	3266.31
25.1908	8323	8543.83	2962.19
25.2011	8640	8543.96	3279.06
25.2114	8679	8544.08	3317.94
25.2217	8331	8544.21	2969.81
25.232	8388	8544.33	3026.69
25.2423	8636	8544.45	3274.57
25.2526	8522	8544.57	3160.45
25.2629	8407	8544.69	3045.33
25.2733	8625	8544.81	3263.21
25.2836	8573	8544.93	3211.09
25.2939	8523	8545.05	3160.97
25.3042	8615	8545.17	3252.85
25.3145	8508	8545.28	3145.74
25.3248	8433	8545.4	3070.62
25.3351	8511	8545.51	3148.51
25.3454	8286	8545.62	2923.4
25.3558	8597	8545.74	3234.28
25.3661	8342	8545.85	2979.17
25.3764	8399	8545.96	3036.06
25.3867	8630	8546.07	3266.95
25.397	8523	8546.18	3159.84
25.4073	8460	8546.29	3096.73
25.4176	8444	8546.4	3080.62
25.4279	8509	8546.51	3145.51
25.4383	8476	8546.62	3112.4
25.4486	8470	8546.72	3106.3
25.4589	8561	8546.83	3197.19
25.4692	8610	8546.94	3246.08
25.4795	8589	8547.04	3224.98
25.4898	8594	8547.15	3229.87
25.5001	8638	8547.25	3273.77
25.5104	8692	8547.36	3327.66
25.5208	8544	8547.46	3179.56
25.5311	8573	8547.56	3208.46
25.5414	8499	8547.67	3134.35
25.5517	8731	8547.77	3366.25
25.562	8685	8547.87	3320.15
25.5723	8498	8547.97	3133.05
25.5826	8478	8548.07	3112.95
25.5929	8720	8548.17	3354.85
25.6033	8481	8548.27	3115.75
25.6136	8398	8548.37	3032.65
25.6239	8510	8548.47	3144.55
25.6342	8826	8548.57	3460.45
25.6445	8474	8548.67	3108.35
25.6548	8734	8548.76	3368.26
25.6651	8473	8548.86	3107.16
25.6755	8425	8548.96	3059.06
25.6858	8697	8549.06	3330.96
25.6961	8509	8549.15	3142.87
25.7064	8480	8549.25	3113.77
25.7167	8525	8549.35	3158.67
25.727	8372	8549.44	3005.58
25.7373	8693	8549.54	3326.48
25.7477	8376	8549.63	3009.39
25.758	8493	8549.73	3126.29
25.7683	8737	8549.82	3370.2
25.7786	8538	8549.92	3171.1
25.7889	8531	8550.01	3164.01
25.7992	8437	8550.1	3069.92
25.8095	8634	8550.2	3266.82
25.8198	8468	8550.29	3100.73
25.8301	8464	8550.39	3096.63
25.8405	8578	8550.48	3210.54
25.8508	8447	8550.57	3079.45
25.8611	8567	8550.66	3199.36
25.8714	8520	8550.76	3152.26
25.8817	8553	8550.85	3185.17
25.892	8537	8550.94	3169.08
25.9023	8469	8551.04	3100.98
25.9126	8554	8551.13	3185.89
25.923	8498	8551.22	3129.8
25.9333	8739	8551.31	3370.71
25.9436	8601	8551.41	3232.61
25.9539	8364	8551.5	2995.52
25.9642	8655	8551.59	3286.43
25.9745	8589	8551.68	3220.34
25.9848	8529	8551.77	3160.25
25.9951	8594	8551.87	3225.15
26.0055	8631	8551.96	3262.06
26.0158	8561	8552.05	3191.97
26.0261	8445	8552.14	3075.88
26.0364	8675	8552.23	3305.79
26.0467	8527	8552.33	3157.69
26.057	8549	8552.42	3179.6
26.0673	8663	8552.51	3293.51
26.0777	8703	8552.6	3333.42
26.088	8613	8552.69	3243.33
26.0983	8527	8552.79	3157.23
26.1086	8732	8552.88	3362.14
26.1189	8627	8552.97	3257.05
26.1292	8452	8553.06	3081.96
26.1395	8648	8553.16	3277.86
26.1498	8542	8553.25	3171.77
26.1602	8764	8553.34	3393.68
26.1705	8500	8553.43	3129.59
26.1808	8673	8553.53	3302.49
26.1911	8611	8553.62	3240.4
26.2014	8626	8553.71	3255.31
26.2117	8537	8553.81	3166.21
26.222	8627	8553.9	3256.12
26.2324	8518	8553.99	3147.03
26.2427	8457	8554.09	3085.93
26.253	8668	8554.18	3296.84
26.2633	8433	8554.28	3061.74
26.2736	8592	8554.37	3220.65
26.2839	8636	8554.46	3264.56
26.2942	8615	8554.56	3243.46
26.3045	8734	8554.65	3362.37
26.3148	8715	8554.75	3343.27
26.3252	8659	8554.84	3287.18
26.3355	8580	8554.94	3208.08
26.3458	8534	8555.04	3161.98
26.3561	8687	8555.13	3314.89
26.3664	8655	8555.23	3282.79
26.3767	8464	8555.32	3091.7
26.387	8605	8555.42	3232.6
26.3973	8589	8555.52	3216.5
26.4077	8583	8555.62	3210.4
26.418	8579	8555.71	3206.31
26.4283	8580	8555.81	3207.21
26.4386	8523	8555.91	3150.11
26.4489	8595	8556.01	3222.01
26.4592	8693	8556.11	3319.91
26.4695	8635	8556.21	3261.81
26.4798	8663	8556.31	3289.71
26.4902	8607	8556.41	3233.61
26.5005	8608	8556.51	3234.51
26.5108	8728	8556.61	3354.41
26.5211	8478	8556.71	3104.31
26.5314	8668	8556.81	3294.21
26.5417	8622	8556.91	3248.11
26.552	8563	8557.01	3189.01
26.5624	8594	8557.11	3219.91
26.5727	8528	8557.22	3153.8
26.583	8613	8557.32	3238.7
26.5933	8484	8557.42	3109.6
26.6036	8538	8557.53	3163.49
26.6139	8647	8557.63	3272.39
26.6242	8781	8557.73	3406.29
26.6346	8591	8557.84	3216.18
26.6449	8535	8557.95	3160.07
26.6552	8545	8558.05	3169.97
26.6655	8603	8558.16	3227.86
26.6758	8670	8558.26	3294.76
26.6861	8622	8558.37	3246.65
26.6964	8545	8558.48	3169.54
26.7067	8598	8558.59	3222.43
26.7171	8597	8558.69	3221.33
26.7274	8447	8558.8	3071.22
26.7377	8575	8558.91	3199.11
26.748	8646	8559.02	3270
26.7583	8667	8559.13	3290.89
26.7686	8490	8559.24	3113.78
26.7789	8630	8559.35	3253.67
26.7892	8474	8559.46	3097.56
26.7995	8638	8559.58	3261.44
26.8099	8501	8559.69	3124.33
26.8202	8566	8559.8	3189.22
26.8305	8515	8559.91	3138.11
26.8408	8571	8560.03	3193.99
26.8511	8624	8560.14	3246.88
26.8614	8714	8560.26	3336.76
26.8717	8539	8560.37	3161.65
26.882	8669	8560.49	3291.53
26.8924	8680	8560.6	3302.42
26.9027	8813	8560.72	3435.3
26.913	8496	8560.84	3118.18
26.9233	8693	8560.96	3315.06
26.9336	8484	8561.07	3105.95
26.9439	8698	8561.19	3319.83
26.9542	8831	8561.31	3452.71
26.9646	8433	8561.43	3054.59
26.9749	8666	8561.55	3287.47
26.9852	8564	8561.67	3185.35
26.9955	8656	8561.8	3277.22
27.0058	8593	8561.92	3214.1
27.0161	8586	8562.04	3206.98
27.0264	8500	8562.16	3120.86
27.0368	8421	8562.29	3041.73
27.0471	8599	8562.41	3219.61
27.0574	8787	8562.54	3407.48
27.0677	8548	8562.66	3168.36
27.078	8547	8562.79	3167.23
27.0883	8645	8562.91	3265.11
27.0986	8656	8563.04	3275.98
27.1089	8683	8563.17	3302.85
27.1193	8603	8563.3	3222.72
27.1296	8531	8563.43	3150.59
27.1399	8792	8563.55	3411.47
27.1502	8519	8563.68	3138.34
27.1605	8702	8563.82	3321.2
27.1708	8595	8563.95	3214.07
27.1811	8608	8564.08	3226.94
27.1914	8541	8564.21	3159.81
27.2018	8491	8564.34	3109.68
27.2121	8625	8564.48	3243.54
27.2224	8716	8564.61	3334.41
27.2327	8732	8564.75	3350.27
27.243	8595	8564.88	3213.14
27.2533	8514	8565.02	3132
27.2636	8564	8565.15	3181.87
27.2739	8566	8565.29	3183.73
27.2843	8794	8565.43	3411.59
27.2946	8513	8565.57	3130.45
27.3049	8753	8565.71	3370.31
27.3152	8584	8565.84	3201.18
27.3255	8626	8565.98	3243.04
27.3358	8631	8566.13	3247.89
27.3461	8465	8566.27	3081.75
27.3564	8495	8566.41	3111.61
27.3668	8622	8566.55	3238.47
27.3771	8704	8566.7	3320.32
27.3874	8594	8566.84	3210.18
27.3977	8790	8566.98	3406.04
27.408	8660	8567.13	3275.89
27.4183	8525	8567.27	3140.75
27.4286	8683	8567.42	3298.6
27.4389	8648	8567.57	3263.45
27.4493	8647	8567.72	3262.3
27.4596	8924	8567.86	3539.16
27.4699	8585	8568.01	3200.01
27.4802	8583	8568.16	3197.86
27.4905	8628	8568.31	3242.71
27.5008	8648	8568.46	3262.56
27.5111	8748	8568.61	3362.41
27.5215	8574	8568.77	3188.25
27.5318	8498	8568.92	3112.1
27.5421	8542	8569.07	3155.95
27.5524	8679	8569.23	3292.79
27.5627	8586	8569.38	3199.64
27.573	8712	8569.54	3325.48
27.5833	8600	8569.69	3213.33
27.5936	8676	8569.85	3289.17
27.604	8509	8570.01	3122.01
27.6143	8538	8570.17	3150.85
27.6246	8367	8570.32	2979.7
27.6349	8447	8570.48	3059.54
27.6452	8500	8570.64	3112.38
27.6555	8734	8570.8	3346.22
27.6658	8596	8570.96	3208.06
27.6761	8568	8571.13	3179.89
27.6865	8648	8571.29	3259.73
27.6968	8593	8571.45	3204.57
27.7071	8755	8571.62	3366.4
27.7174	8619	8571.78	3230.24
27.7277	8656	8571.95	3267.07
27.738	8661	8572.11	3271.91
27.7483	8837	8572.28	3447.74
27.7586	8683	8572.44	3293.58
27.769	8622	8572.61	3232.41
27.7793	8570	8572.78	3180.24
27.7896	8748	8572.95	3358.07
27.7999	8443	8573.12	3052.9
27.8102	8665	8573.29	3274.73
27.8205	8647	8573.46	3256.56
27.8308	8791	8573.63	3400.39
27.8411	8705	8573.8	3314.22
27.8515	8621	8573.98	3230.04
27.8618	8647	8574.15	3255.87
27.8721	8427	8574.32	3035.7
27.8824	8670	8574.5	3278.52
27.8927	8614	8574.68	3222.34
27.903	8754	8574.85	3362.17
27.9133	8708	8575.03	3315.99
27.9236	8590	8575.21	3197.81
27.934	8656	8575.38	3263.64
27.9443	8636	8575.56	3243.46
27.9546	8552	8575.74	3159.28
27.9649	8510	8575.92	3117.1
27.9752	8584	8576.1	3190.92
27.9855	8746	8576.28	3352.74
27.9958	8730	8576.47	3336.55
28.0062	8654	8576.65	3260.37
28.0165	8671	8576.83	3277.19
28.0268	8558	8577.02	3164
28.0371	8649	8577.2	3254.82
28.0474	8519	8577.39	3124.63
28.0577	8699	8577.57	3304.45
28.068	8683	8577.76	3288.26
28.0783	8531	8577.95	3136.07
28.0887	8648	8578.13	3252.89
28.099	8527	8578.32	3131.7
28.1093	8497	8578.51	3101.51
28.1196	8634	8578.7	3238.32
28.1299	8637	8578.89	3241.13
28.1402	8546	8579.08	3149.94
28.1505	8587	8579.27	3190.75
28.1608	8728	8579.47	3331.55
28.1712	8601	8579.66	3204.36
28.1815	8541	8579.85	3144.17
28.1918	8743	8580.05	3345.97
28.2021	8788	8580.24	3390.78
28.2124	8588	8580.44	3190.58
28.2227	8627	8580.63	3229.39
28.233	8551	8580.83	3153.19
28.2433	8660	8581.03	3261.99
28.2537	8524	8581.22	3125.8
28.264	8460	8581.42	3061.6
28.2743	8675	8581.62	3276.4
28.2846	8657	8581.82	3258.2
28.2949	8446	8582.02	3047
28.3052	8621	8582.22	3221.8
28.3155	8565	8582.42	3165.6
28.3258	8619	8582.63	3219.39
28.3362	8462	8582.83	3062.19
28.3465	8531	8583.03	3130.99
28.3568	8720	8583.24	3319.78
28.3671	8736	8583.44	3335.58
28.3774	8775	8583.65	3374.37
28.3877	8719	8583.85	3318.17
28.398	8764	8584.06	3362.96
28.4083	8591	8584.27	3189.75
28.4187	8556	8584.47	3154.55
28.429	8782	8584.68	3380.34
28.4393	8704	8584.89	3302.13
28.4496	8638	8585.1	3235.92
28.4599	8691	8585.31	3288.71
28.4702	8605	8585.52	3202.5
28.4805	8686	8585.73	3283.29
28.4908	8724	8585.94	3321.08
28.5012	8698	8586.16	3294.86
28.5115	8666	8586.37	3262.65
28.5218	8695	8586.58	3291.44
28.5321	8672	8586.8	3268.22
28.5424	8567	8587.01	3163.01
28.5527	8563	8587.23	3158.79
28.563	8546	8587.44	3141.58
28.5734	8504	8587.66	3099.36
28.5837	8704	8587.88	3299.14
28.594	8655	8588.09	3249.93
28.6043	8646	8588.31	3240.71
28.6146	8555	8588.53	3149.49
28.6249	8545	8588.75	3139.27
28.6352	8689	8588.97	3283.05
28.6455	8654	8589.19	3247.83
28.6559	8505	8589.41	3098.61
28.6662	8625	8589.63	3218.39
28.6765	8685	8589.85	3278.17
28.6868	8568	8590.08	3160.94
28.6971	8406	8590.3	2998.72
28.7074	8503	8590.52	3095.5
28.7177	8676	8590.75	3268.27
28.728	8519	8590.97	3111.05
28.7384	8619	8591.2	3210.82
28.7487	8584	8591.42	3175.6
28.759	8614	8591.65	3205.37
28.7693	8735	8591.88	3326.14
28.7796	8576	8592.1	3166.92
28.7899	8489	8592.33	3079.69
28.8002	8563	8592.56	3153.46
28.8105	8591	8592.79	3181.23
28.8209	8541	8593.02	3131
28.8312	8526	8593.25	3115.77
28.8415	8654	8593.48	3243.54
28.8518	8606	8593.71	3195.31
28.8621	8562	8593.94	3151.08
28.8724	8570	8594.18	3158.84
28.8827	8645	8594.41	3233.61
28.893	8574	8594.64	3162.38
28.9034	8546	8594.87	3134.15
28.9137	8708	8595.11	3295.91
28.924	8602	8595.34	3189.68
28.9343	8555	8595.58	3142.44
28.9446	8609	8595.81	3196.21
28.9549	8615	8596.05	3201.97
28.9652	8532	8596.29	3118.73
28.9755	8603	8596.52	3189.5
28.9859	8632	8596.76	3218.26
28.9962	8656	8597	3242.02
29.0065	8755	8597.24	3340.78
29.0168	8610	8597.48	3195.54
29.0271	8572	8597.72	3157.3
29.0374	8637	8597.96	3222.06
29.0477	8532	8598.2	3116.82
29.0581	8671	8598.44	3255.58
29.0684	8401	8598.68	2985.34
29.0787	8623	8598.92	3207.1
29.089	8626	8599.16	3209.86
29.0993	8677	8599.41	3260.61
29.1096	8803	8599.65	3386.37
29.1199	8715	8599.89	3298.13
29.1302	8451	8600.14	3033.88
29.1406	8686	8600.38	3268.64
29.1509	8475	8600.63	3057.39
29.1612	8594	8600.87	3176.15
29.1715	8653	8601.12	3234.9
29.1818	8492	8601.36	3073.66
29.1921	8664	8601.61	3245.41
29.2024	8658	8601.86	3239.16
29.2127	8609	8602.11	3189.91
29.2231	8631	8602.35	3211.67
29.2334	8508	8602.6	3088.42
29.2437	8694	8602.85	3274.17
29.254	8702	8603.1	3281.92
29.2643	8480	8603.35	3059.67
29.2746	8526	8603.6	3105.42
29.2849	8595	8603.85	3174.17
29.2952	8790	8604.1	3368.92
29.3056	8477	8604.35	3055.67
29.3159	8580	8604.61	3158.41
29.3262	8434	8604.86	3012.16
29.3365	8621	8605.11	3198.91
29.3468	8575	8605.36	3152.66
29.3571	8666	8605.62	3243.4
29.3674	8606	8605.87	3183.15
29.3777	8554	8606.12	3130.9
29.3881	8455	8606.38	3031.64
29.3984	8714	8606.63	3290.39
29.4087	8595	8606.89	3171.13
29.419	8597	8607.15	3172.87
29.4293	8619	8607.41	3194.61
29.4396	8760	8607.66	3335.36
29.4499	8624	8607.92	3199.1
29.4602	8513	8608.18	3087.84
29.4706	8586	8608.43	3160.59
29.4809	8747	8608.69	3321.33
29.4912	8675	8608.95	3249.07
29.5015	8598	8609.21	3171.81
29.5118	8580	8609.47	3153.55
29.5221	8596	8609.73	3169.29
29.5324	8573	8609.99	3146.03
29.5428	8591	8610.25	3163.77
29.5531	8659	8610.51	3231.51
29.5634	8744	8610.77	3316.25
29.5737	8616	8611.03	3187.99
29.584	8611	8611.29	3182.73
29.5943	8578	8611.55	3149.47
29.6046	8454	8611.81	3025.21
29.615	8551	8612.08	3121.94
29.6253	8681	8612.34	3251.68
29.6356	8605	8612.6	3175.42
29.6459	8647	8612.87	3217.15
29.6562	8706	8613.13	3275.89
29.6665	8675	8613.39	3244.63
29.6768	8699	8613.66	3268.36
29.6871	8701	8613.92	3270.1
29.6974	8507	8614.18	3075.84
29.7078	8680	8614.45	3248.57
29.7181	8725	8614.71	3293.31
29.7284	8625	8614.98	3193.04
29.7387	8541	8615.25	3108.77
29.749	8711	8615.51	3278.51
29.7593	8630	8615.78	3197.24
29.7696	8616	8616.04	3182.98
29.7799	8551	8616.31	3117.71
29.7903	8653	8616.58	3219.44
29.8006	8684	8616.85	3250.17
29.8109	8531	8617.11	3096.91
29.8212	8679	8617.38	3244.64
29.8315	8682	8617.65	3247.37
29.8418	8526	8617.92	3091.1
29.8521	8712	8618.19	3276.83
29.8624	8802	8618.46	3366.56
29.8728	8861	8618.72	3425.3
29.8831	8815	8618.99	3379.03
29.8934	8741	8619.26	3304.76
29.9037	8553	8619.53	3116.49
29.914	8712	8619.8	3275.22
29.9243	8747	8620.07	3309.95
29.9346	8530	8620.34	3092.68
29.945	8845	8620.61	3407.41
29.9553	8558	8620.89	3120.13
29.9656	8626	8621.16	3187.86
29.9759	8483	8621.43	3044.59
29.9862	8583	8621.7	3144.32
29.9965	8727	8621.97	3288.05
30.0068	8731	8622.24	3291.78
30.0171	8648	8622.52	3208.5
30.0275	8730	8622.79	3290.23
30.0378	8647	8623.06	3206.96
30.0481	8531	8623.33	3090.69
30.0584	8547	8623.61	3106.41
30.0687	8658	8623.88	3217.14
30.079	8624	8624.15	3182.87
30.0893	8678	8624.43	3236.59
30.0997	8540	8624.7	3098.32
30.11	8565	8624.98	3123.04
30.1203	8550	8625.25	3107.77
30.1306	8572	8625.52	3129.5
30.1409	8656	8625.8	3213.22
30.1512	8588	8626.07	3144.95
30.1615	8592	8626.35	3148.67
30.1718	8730	8626.62	3286.4
30.1822	8654	8626.9	3210.12
30.1925	8619	8627.17	3174.85
30.2028	8667	8627.45	3222.57
30.2131	8555	8627.72	3110.3
30.2234	8717	8628	3272.02
30.2337	8735	8628.28	3289.74
30.244	8684	8628.55	3238.47
30.2543	8626	8628.83	3180.19
30.2646	8605	8629.1	3158.92
30.275	8734	8629.38	3287.64
30.2853	8581	8629.66	3134.36
30.2956	8668	8629.93	3221.09
30.3059	8584	8630.21	3136.81
30.3162	8783	8630.49	3335.53
30.3265	8578	8630.77	3130.25
30.3368	8682	8631.04	3233.98
30.3471	8678	8631.32	3229.7
30.3575	8649	8631.6	3200.42
30.3678	8764	8631.87	3315.15
30.3781	8772	8632.15	3322.87
30.3884	8623	8632.43	3173.59
30.3987	8648	8632.71	3198.31
30.409	8436	8632.99	2986.03
30.4193	8718	8633.26	3267.76
30.4297	8495	8633.54	3044.48
30.44	8654	8633.82	3203.2
30.4503	8706	8634.1	3254.92
30.4606	8488	8634.38	3036.64
30.4709	8669	8634.66	3217.36
30.4812	8535	8634.93	3083.09
30.4915	8672	8635.21	3219.81
30.5019	8550	8635.49	3097.53
30.5122	8718	8635.77	3265.25
30.5225	8696	8636.05	3242.97
30.5328	8565	8636.33	3111.69
30.5431	8587	8636.61	3133.41
30.5534	8578	8636.89	3124.13
30.5637	8794	8637.17	3339.85
30.574	8590	8637.45	3135.57
30.5844	8637	8637.72	3182.3
30.5947	8514	8638	3059.02
30.605	8758	8638.28	3302.74
[truncated: 5,761 more rows]

## Sheet: Fig. 2e, 2f, 2g
Fig. 2e								Fig. 2f								Fig. 2g
X1	LiCoO2	Li0.92CoO2	Li0.76CoO2	X2	Co-foil			X1	LiCoO2	Li0.92CoO2	Li0.76CoO2	X2	Co-foil			X1	LiCoO2	Li0.92CoO2	Li0.76CoO2	X2	Co-foil
7558.39	0.00398	0.00354	0.00371	7514.68	0.00169			7714.88	0.06199	0.05393	0.05293	7711.67	0.31591			7724.98	0.81317	0.8076	0.83397	7722.01	0.72618
7563.35	0.00346	0.00317	0.00339	7519.51	0.00152			7715.16	0.06703	0.0582	0.05667	7711.97	0.32687			7725.26	0.87009	0.86684	0.87172	7722.3	0.74065
7568.3	0.00299	0.00283	0.00272	7524.33	0.00136			7715.46	0.07318	0.06369	0.06155	7712.27	0.33548			7725.55	0.93592	0.93949	0.91442	7722.6	0.75582
7573.22	0.00263	0.00238	0.00209	7529.21	0.00122			7715.74	0.0804	0.06995	0.06728	7712.57	0.3419			7725.84	1.00939	1.02122	0.95839	7722.9	0.77128
7578.19	0.00228	0.002	0.00181	7534.12	0.00109			7716.03	0.08913	0.07795	0.07427	7712.86	0.34639			7726.13	1.08508	1.10714	1.00266	7723.19	0.78684
7583.18	0.00185	0.00165	0.00143	7539.02	0.00096537			7716.32	0.09964	0.08759	0.08277	7713.16	0.34929			7726.42	1.16148	1.19634	1.0482	7723.49	0.80206
7588.14	0.00151	0.0013	0.00138	7543.92	0.000843205			7716.61	0.11252	0.09962	0.0928	7713.45	0.35104			7726.71	1.23346	1.282	1.0931	7723.79	0.81679
7593.08	0.00101	0.000968647	0.00132	7548.78	0.000750078			7716.89	0.12944	0.11421	0.10366	7713.75	0.35231			7727.01	1.2974	1.36429	1.13928	7724.08	0.83008
7598.01	0.000698749	0.000674164	0.000551157	7553.7	0.000672783			7717.18	0.15042	0.13311	0.1169	7714.05	0.35384			7727.29	1.35136	1.4332	1.18398	7724.38	0.84274
7602.99	0.000377856	0.000264944	0.000271079	7558.63	0.000538443			7717.47	0.17737	0.15678	0.1315	7714.34	0.35647			7727.58	1.39191	1.49075	1.22938	7724.68	0.85362
7607.97	4.60253e-05	-8.0017e-06	9.03771e-06	7563.56	0.000418947			7717.76	0.21095	0.18505	0.14737	7714.64	0.36091			7727.88	1.41847	1.53254	1.27551	7724.98	0.86319
7612.94	-0.000262533	-0.0002696	-0.000231506	7568.47	0.000325251			7718.05	0.24904	0.21693	0.16516	7714.94	0.3679			7728.16	1.43122	1.55363	1.31728	7725.27	0.8715
7617.89	-0.000516783	-0.000534986	-0.000513306	7573.36	0.000200589			7718.34	0.28918	0.25093	0.18416	7715.23	0.37732			7728.45	1.43212	1.55979	1.35866	7725.57	0.87876
7622.84	-0.000813528	-0.000699729	-0.000629195	7578.29	0.000165136			7718.63	0.32695	0.2837	0.20429	7715.53	0.38924			7728.75	1.42316	1.55291	1.39748	7725.87	0.88498
7627.82	-0.000974474	-0.000891294	-0.000851694	7583.23	5.26236e-05			7718.91	0.35752	0.31074	0.22497	7715.82	0.40283			7729.03	1.40771	1.53737	1.42783	7726.17	0.89049
7632.81	-0.00122	-0.000974519	-0.00105	7588.16	-2.52173e-05			7719.2	0.37971	0.33164	0.24733	7716.11	0.41787			7729.32	1.38846	1.51535	1.45188	7726.47	0.89536
7637.79	-0.00141	-0.00127	-0.00123	7593.06	-9.63555e-05			7719.49	0.39398	0.34738	0.27035	7716.4	0.43387			7729.61	1.36686	1.49018	1.468	7726.77	0.89958
7642.76	-0.00162	-0.00139	-0.00132	7597.95	-0.000148968			7719.77	0.40378	0.35923	0.29379	7716.69	0.45045			7729.9	1.34442	1.46306	1.47552	7727.06	0.90327
7647.73	-0.00167	-0.00152	-0.00146	7602.89	-0.000195117			7720.06	0.41186	0.37008	0.31871	7716.99	0.46752			7730.19	1.32147	1.43399	1.47434	7727.36	0.90656
7652.73	-0.00182	-0.0016	-0.00154	7607.83	-0.000221418			7720.34	0.42065	0.38133	0.34337	7717.28	0.48488			7730.48	1.29919	1.40466	1.46508	7727.66	0.90949
7657.74	-0.00187	-0.00163	-0.00157	7612.75	-0.000289357			7720.64	0.43202	0.39515	0.37071	7717.58	0.50247			7730.77	1.27658	1.37448	1.44926	7727.96	0.91193
7662.71	-0.00186	-0.00169	-0.00157	7617.65	-0.000374229			7720.92	0.44693	0.41141	0.39685	7717.87	0.52011			7731.06	1.25257	1.3429	1.42821	7728.26	0.91409
7667.68	-0.00184	-0.00158	-0.00154	7622.56	-0.000438673			7721.21	0.46593	0.43189	0.42481	7718.17	0.53809			7731.35	1.22705	1.30989	1.40179	7728.56	0.91585
7672.64	-0.00177	-0.00141	-0.00156	7627.5	-0.000441055			7721.5	0.48854	0.45524	0.45371	7718.46	0.55597			7731.64	1.20062	1.27418	1.37147	7728.85	0.91725
7677.62	-0.00157	-0.00123	-0.0013	7632.45	-0.000412737			7721.79	0.51284	0.48018	0.48262	7718.75	0.57359			7731.92	1.17277	1.23812	1.33947	7729.15	0.91846
7682.6	-0.00118	-0.000869426	-0.000968488	7637.4	-0.000371536			7722.08	0.53774	0.50496	0.51217	7719.05	0.5907			7732.21	1.14486	1.20079	1.30516	7729.45	0.91957
7687.56	-0.000570497	-0.000306915	-0.000497427	7642.31	-0.000348615			7722.37	0.56129	0.5301	0.54264	7719.34	0.60676			7732.5	1.11821	1.16593	1.26824	7729.75	0.92072
7692.47	0.000502	0.000501788	0.00036517	7647.23	-0.000292603			7722.65	0.58406	0.55371	0.57238	7719.63	0.62171			7732.79	1.09253	1.13347	1.23228	7730.05	0.922
7692.79	0.000527335	0.000559948	0.000445713	7652.18	-0.000153305			7722.94	0.6062	0.57789	0.60367	7719.93	0.63589			7733.08	1.07046	1.10447	1.19701	7730.35	0.92352
7693.1	0.000601788	0.00060261	0.000480125	7657.15	-5.22609e-05			7723.24	0.62791	0.60238	0.63585	7720.23	0.64908
7693.41	0.000735152	0.000588628	0.000491069	7662.09	0.000126963			7723.53	0.64934	0.62696	0.66695	7720.53	0.66168
7693.71	0.000785079	0.000680482	0.000573996	7667.02	0.000337557			7723.82	0.67154	0.65277	0.69848	7720.82	0.67403
7694	0.000879	0.00074818	0.000689861	7671.94	0.000632438			7724.11	0.69644	0.6814	0.73032	7721.12	0.68633
7694.3	0.000965913	0.000843202	0.000742112	7676.91	0.00106			7724.4	0.72698	0.71458	0.76284	7721.42	0.69882
7694.6	0.00104	0.000891275	0.000776004	7681.87	0.00161			7724.69	0.76522	0.75553	0.79727	7721.72	0.71232
7694.9	0.0012	0.000928312	0.000857032	7686.82	0.00243			7724.98	0.81317	0.8076	0.83397	7722.01	0.72618
7695.2	0.00127	0.00101	0.000976291	7691.75	0.00366
7695.5	0.00143	0.00118	0.00108	7692.05	0.00374
7695.79	0.0016	0.00122	0.00114	7692.35	0.00389
7696.09	0.00165	0.0013	0.00125	7692.65	0.00399
7696.39	0.00177	0.00145	0.00129	7692.95	0.00411
7696.68	0.00187	0.0015	0.00142	7693.24	0.00425
7696.97	0.002	0.0016	0.00151	7693.54	0.00434
7697.27	0.00212	0.00169	0.00159	7693.83	0.00441
7697.57	0.00236	0.00179	0.00166	7694.13	0.00455
7697.86	0.00247	0.00193	0.00179	7694.42	0.00465
7698.15	0.0026	0.00206	0.0019	7694.72	0.00478
7698.45	0.0027	0.00219	0.00205	7695.02	0.00494
7698.74	0.00281	0.00234	0.00216	7695.31	0.00507
7699.04	0.00292	0.00246	0.00233	7695.61	0.00522
7699.33	0.00309	0.00256	0.00247	7695.91	0.00535
7699.63	0.00328	0.00272	0.00261	7696.21	0.00551
7699.92	0.00348	0.00281	0.00275	7696.5	0.00568
7700.22	0.00367	0.00301	0.00291	7696.8	0.00589
7700.51	0.00384	0.00319	0.00306	7697.09	0.00605
7700.81	0.00404	0.00338	0.00325	7697.39	0.00624
7701.1	0.00414	0.00353	0.00338	7697.69	0.00642
7701.4	0.0044	0.00365	0.00352	7697.99	0.00664
7701.69	0.00471	0.00384	0.00368	7698.28	0.00682
7701.99	0.00494	0.00402	0.00389	7698.58	0.00706
7702.29	0.00518	0.00422	0.0041	7698.88	0.00729
7702.58	0.00545	0.00448	0.00427	7699.17	0.00755
7702.88	0.00578	0.00473	0.00451	7699.47	0.0078
7703.17	0.00599	0.00496	0.00479	7699.77	0.00808
7703.47	0.0062	0.00516	0.00499	7700.06	0.00837
7703.76	0.00651	0.00541	0.00522	7700.36	0.00867
7704.06	0.00689	0.00569	0.00551	7700.66	0.00904
7704.35	0.00727	0.00597	0.00579	7700.96	0.00942
7704.65	0.00767	0.00629	0.00619	7701.26	0.00982
7704.94	0.00803	0.00664	0.0065	7701.56	0.01023
7705.23	0.00847	0.00699	0.00686	7701.86	0.01068
7705.53	0.0089	0.00748	0.00727	7702.16	0.01119
7705.82	0.00947	0.00793	0.00776	7702.45	0.01174
7706.12	0.01004	0.00845	0.00833	7702.75	0.01233
7706.41	0.01075	0.00898	0.00894	7703.05	0.01291
7706.71	0.01155	0.00966	0.00964	7703.35	0.01361
7707	0.01248	0.01046	0.01052	7703.65	0.01438
7707.29	0.01356	0.01141	0.01158	7703.95	0.01523
7707.59	0.01492	0.01264	0.01295	7704.25	0.01614
7707.88	0.01663	0.01419	0.01466	7704.54	0.01721
7708.18	0.01906	0.0165	0.01721	7704.84	0.01839
7708.47	0.02243	0.01955	0.02064	7705.14	0.01972
7708.76	0.02708	0.02367	0.02534	7705.44	0.02133
7709.05	0.03307	0.0289	0.03112	7705.74	0.02313
7709.34	0.03986	0.03455	0.03776	7706.03	0.02519
7709.64	0.04555	0.03954	0.044	7706.33	0.02786
7709.93	0.04862	0.04207	0.04781	7706.63	0.03105
7710.22	0.0483	0.04187	0.0489	7706.92	0.03516
7710.51	0.04566	0.0398	0.04776	7707.22	0.04047
7710.8	0.04291	0.0375	0.04549	7707.52	0.04763
7711.09	0.04138	0.03619	0.04351	7707.82	0.05745
7711.38	0.04154	0.03608	0.04229	7708.11	0.07092
7711.68	0.04276	0.03688	0.04178	7708.41	0.08895
7711.97	0.04427	0.03806	0.04181	7708.71	0.11102
7712.26	0.04556	0.03909	0.04203	7709	0.13605
7712.55	0.04623	0.0398	0.04226	7709.3	0.16231
7712.84	0.04675	0.04038	0.0425	7709.6	0.18741
7713.13	0.0473	0.04093	0.04282	7709.89	0.2111
7713.43	0.04822	0.0418	0.04336	7710.19	0.23281
7713.72	0.04965	0.04311	0.04422	7710.49	0.25313
7714	0.05165	0.04478	0.04549	7710.78	0.27169
7714.3	0.05436	0.0472	0.04737	7711.08	0.28811
7714.58	0.05781	0.0501	0.04973	7711.38	0.30332
7714.88	0.06199	0.05393	0.05293	7711.67	0.31591
7715.16	0.06703	0.0582	0.05667	7711.97	0.32687
7715.46	0.07318	0.06369	0.06155	7712.27	0.33548
7715.74	0.0804	0.06995	0.06728	7712.57	0.3419
7716.03	0.08913	0.07795	0.07427	7712.86	0.34639
7716.32	0.09964	0.08759	0.08277	7713.16	0.34929
7716.61	0.11252	0.09962	0.0928	7713.45	0.35104
7716.89	0.12944	0.11421	0.10366	7713.75	0.35231
7717.18	0.15042	0.13311	0.1169	7714.05	0.35384
7717.47	0.17737	0.15678	0.1315	7714.34	0.35647
7717.76	0.21095	0.18505	0.14737	7714.64	0.36091
7718.05	0.24904	0.21693	0.16516	7714.94	0.3679
7718.34	0.28918	0.25093	0.18416	7715.23	0.37732
7718.63	0.32695	0.2837	0.20429	7715.53	0.38924
7718.91	0.35752	0.31074	0.22497	7715.82	0.40283
7719.2	0.37971	0.33164	0.24733	7716.11	0.41787
7719.49	0.39398	0.34738	0.27035	7716.4	0.43387
7719.77	0.40378	0.35923	0.29379	7716.69	0.45045
7720.06	0.41186	0.37008	0.31871	7716.99	0.46752
7720.34	0.42065	0.38133	0.34337	7717.28	0.48488
7720.64	0.43202	0.39515	0.37071	7717.58	0.50247
7720.92	0.44693	0.41141	0.39685	7717.87	0.52011
7721.21	0.46593	0.43189	0.42481	7718.17	0.53809
7721.5	0.48854	0.45524	0.45371	7718.46	0.55597
7721.79	0.51284	0.48018	0.48262	7718.75	0.57359
7722.08	0.53774	0.50496	0.51217	7719.05	0.5907
7722.37	0.56129	0.5301	0.54264	7719.34	0.60676
7722.65	0.58406	0.55371	0.57238	7719.63	0.62171
7722.94	0.6062	0.57789	0.60367	7719.93	0.63589
7723.24	0.62791	0.60238	0.63585	7720.23	0.64908
7723.53	0.64934	0.62696	0.66695	7720.53	0.66168
7723.82	0.67154	0.65277	0.69848	7720.82	0.67403
7724.11	0.69644	0.6814	0.73032	7721.12	0.68633
7724.4	0.72698	0.71458	0.76284	7721.42	0.69882
7724.69	0.76522	0.75553	0.79727	7721.72	0.71232
7724.98	0.81317	0.8076	0.83397	7722.01	0.72618
7725.26	0.87009	0.86684	0.87172	7722.3	0.74065
7725.55	0.93592	0.93949	0.91442	7722.6	0.75582
7725.84	1.00939	1.02122	0.95839	7722.9	0.77128
7726.13	1.08508	1.10714	1.00266	7723.19	0.78684
7726.42	1.16148	1.19634	1.0482	7723.49	0.80206
7726.71	1.23346	1.282	1.0931	7723.79	0.81679
7727.01	1.2974	1.36429	1.13928	7724.08	0.83008
7727.29	1.35136	1.4332	1.18398	7724.38	0.84274
7727.58	1.39191	1.49075	1.22938	7724.68	0.85362
7727.88	1.41847	1.53254	1.27551	7724.98	0.86319
7728.16	1.43122	1.55363	1.31728	7725.27	0.8715
7728.45	1.43212	1.55979	1.35866	7725.57	0.87876
7728.75	1.42316	1.55291	1.39748	7725.87	0.88498
7729.03	1.40771	1.53737	1.42783	7726.17	0.89049
7729.32	1.38846	1.51535	1.45188	7726.47	0.89536
7729.61	1.36686	1.49018	1.468	7726.77	0.89958
7729.9	1.34442	1.46306	1.47552	7727.06	0.90327
7730.19	1.32147	1.43399	1.47434	7727.36	0.90656
7730.48	1.29919	1.40466	1.46508	7727.66	0.90949
7730.77	1.27658	1.37448	1.44926	7727.96	0.91193
7731.06	1.25257	1.3429	1.42821	7728.26	0.91409
7731.35	1.22705	1.30989	1.40179	7728.56	0.91585
7731.64	1.20062	1.27418	1.37147	7728.85	0.91725
7731.92	1.17277	1.23812	1.33947	7729.15	0.91846
7732.21	1.14486	1.20079	1.30516	7729.45	0.91957
7732.5	1.11821	1.16593	1.26824	7729.75	0.92072
7732.79	1.09253	1.13347	1.23228	7730.05	0.922
7733.08	1.07046	1.10447	1.19701	7730.35	0.92352
7733.36	1.05208	1.08084	1.1652	7730.65	0.92551
7733.66	1.03736	1.06046	1.13446	7730.94	0.928
7733.94	1.02682	1.0461	1.1099	7731.24	0.93096
7734.23	1.01946	1.03551	1.08929	7731.54	0.93456
7734.52	1.0154	1.02884	1.07234	7731.84	0.93827
7734.81	1.0139	1.02533	1.06098	7732.14	0.94226
7735.09	1.01463	1.02454	1.05407	7732.43	0.94625
7735.38	1.01718	1.02589	1.05023	7732.73	0.94984
7735.67	1.02091	1.02883	1.04935	7733.03	0.95312
7735.96	1.02482	1.03218	1.05078	7733.33	0.95568
7736.25	1.02865	1.0354	1.05327	7733.62	0.95745
7736.44	1.0304	1.03732	1.05506	7733.92	0.95834
7737.54	1.02851	1.03272	1.05913	7734.22	0.95826
7738.59	1.00957	1.01572	1.05142	7734.51	0.95736
7739.63	0.98856	0.99552	1.03643	7734.81	0.9556
7740.76	0.97745	0.98493	1.02174	7735.11	0.95324
7741.9	0.986	0.99271	1.01685	7735.41	0.95022
7743.03	1.00954	1.01379	1.02452	7735.71	0.94689
7744.16	1.03092	1.03352	1.03705	7736	0.94334
7745.39	1.0361	1.03771	1.04147	7736.3	0.93967
7746.62	1.02224	1.02305	1.02957	7736.5	0.93713
7747.76	1.00075	0.99897	1.00668	7737.66	0.92444
7749.09	0.96886	0.96216	0.97071	7738.75	0.91622
7750.33	0.93225	0.92127	0.9344	7739.83	0.91018
7751.57	0.89177	0.87719	0.89929	7741.02	0.90497
7752.91	0.85175	0.83458	0.86438	7742.2	0.90097
7754.25	0.8233	0.80402	0.83308	7743.39	0.89763
7755.59	0.80861	0.78669	0.80714	7744.57	0.89474
7756.92	0.80323	0.77924	0.78903	7745.85	0.89462
7758.35	0.80671	0.78144	0.77839	7747.14	0.8999
7759.78	0.82244	0.79354	0.77388	7748.33	0.90972
7761.12	0.84081	0.80934	0.77244	7749.72	0.92593
7762.64	0.85201	0.81939	0.77406	7751.02	0.94428
7764.08	0.84847	0.81938	0.78063	7752.31	0.96466
7765.5	0.83961	0.81488	0.79247	7753.7	0.98622
7767	0.83576	0.81489	0.80892	7755.11	1.00533
7768.52	0.84287	0.82394	0.82781	7756.5	1.01935
7770.04	0.85643	0.83961	0.84833	7757.89	1.02638
7771.56	0.87313	0.85913	0.86949	7759.39	1.02588
7773.19	0.89659	0.88459	0.89037	7760.87	1.02001
7774.82	0.9228	0.91272	0.9096	7762.27	1.0086
7776.35	0.9444	0.93853	0.92871	7763.86	0.9899
7778.07	0.96781	0.96743	0.95537	7765.35	0.96933
7779.71	0.99571	0.99908	0.98343	7766.83	0.94752
7781.34	1.02649	1.03265	1.01075	7768.41	0.92539
7783.05	1.05469	1.0629	1.03646	7769.99	0.90849
7784.77	1.07016	1.08058	1.0547	7771.58	0.89842
7786.49	1.07093	1.08242	1.06344	7773.18	0.89337
7788.22	1.0631	1.07483	1.06507	7774.89	0.89085
7790.02	1.05367	1.06426	1.0617	7776.58	0.8887
7791.82	1.04557	1.0543	1.05428	7778.19	0.88702
7793.53	1.03901	1.04594	1.04404	7780	0.88705
7795.43	1.03059	1.03608	1.03031	7781.72	0.89065
7797.25	1.02262	1.02676	1.01797	7783.42	0.89697
7799.08	1.01529	1.01755	1.00779	7785.23	0.9053
7800.99	1.0071	1.00771	0.99859	7787.04	0.91552
7802.92	0.99751	0.99663	0.99045	7788.84	0.92838
7804.85	0.98474	0.98284	0.98403	7790.65	0.94064
7806.78	0.96987	0.96789	0.97914	7792.56	0.95031
7808.79	0.95789	0.95657	0.97585	7794.45	0.95871
7810.81	0.95489	0.95325	0.97359	7796.24	0.96922
7812.73	0.95771	0.95545	0.97279	7798.25	0.98529
7814.83	0.9617	0.95836	0.9735	7800.16	1.00382
7816.84	0.96349	0.95938	0.974	7802.08	1.02409
7818.86	0.96323	0.95827	0.97256	7804.08	1.04415
7820.97	0.96128	0.95663	0.96876	7806.1	1.05836
7823.1	0.96308	0.95771	0.96485	7808.12	1.0628
7825.23	0.96625	0.96034	0.96287	7810.13	1.05739
7827.37	0.96844	0.9619	0.96377	7812.24	1.04565
7829.61	0.9666	0.96076	0.9655	7814.35	1.0322
7831.84	0.96302	0.9584	0.96687	7816.35	1.01771
7833.98	0.96216	0.95862	0.96805	7818.53	0.99926
7836.31	0.96472	0.96177	0.96988	7820.63	0.98125
7838.55	0.97036	0.96745	0.97087	7822.71	0.96462
7840.77	0.97915	0.97515	0.96887	7824.91	0.94791
7843.08	0.98808	0.98164	0.96254	7827.1	0.93191
7845.42	0.99048	0.9821	0.9534	7829.3	0.91795
7847.76	0.98347	0.97427	0.94395	7831.51	0.90793
7850.11	0.96741	0.95858	0.93546	7833.81	0.90375
7852.58	0.94853	0.94099	0.92988	7836.1	0.90664
7855.04	0.93639	0.92986	0.92853	7838.3	0.91342
7857.42	0.93234	0.92673	0.93169	7840.69	0.92088
7860	0.93496	0.93105	0.93984	7842.98	0.92635
7862.47	0.94521	0.94185	0.95026	7845.27	0.93083
7864.95	0.96092	0.95782	0.96146	7847.63	0.9359
7867.52	0.97812	0.97543	0.97246	7850.02	0.94145
7870.08	0.99367	0.99113	0.98191	7852.41	0.94715
7872.67	1.00491	1.00262	0.98987	7854.81	0.95432
7875.27	1.01034	1.00904	0.99753	7857.32	0.96572
7877.99	1.01169	1.01146	1.00572	7859.82	0.98161
7880.73	1.01061	1.01185	1.01382	7862.24	0.99965
7883.37	1.00923	1.01208	1.02072	7864.83	1.0204
7886.19	1.01108	1.01483	1.02652	7867.35	1.0405
7888.93	1.01599	1.01969	1.03059	7869.84	1.05848
7891.66	1.02149	1.02497	1.03316	7872.43	1.07262
7894.5	1.02614	1.02944	1.03417	7875.02	1.08019
7897.31	1.02985	1.03245	1.03312	7877.62	1.07992
7900.16	1.03131	1.03319	1.02928	7880.24	1.07061
7903.02	1.02957	1.03077	1.0221	7882.95	1.05286
7905.99	1.02623	1.02572	1.01171	7885.68	1.0289
7908.96	1.01963	1.01705	1.00019	7888.29	1.0019
7911.84	1.00748	1.00401	0.98978	7891.1	0.97134
7914.9	0.98993	0.98718	0.98081	7893.8	0.94469
7917.88	0.97396	0.97178	0.97444	7896.51	0.92548
7920.83	0.96187	0.96029	0.97035	7899.29	0.91681
7923.89	0.95528	0.9543	0.96845	7902.06	0.92008
7926.95	0.95566	0.95426	0.96866	7904.85	0.93144
7930.03	0.96048	0.95827	0.97037	7907.65	0.94543
7933.13	0.96664	0.96402	0.97264	7910.55	0.95914
7936.34	0.97324	0.97051	0.97468	7913.46	0.96991
7939.54	0.98035	0.97696	0.97621	7916.25	0.97672
7942.65	0.98485	0.981	0.97779	7919.24	0.98075
7945.96	0.9845	0.982	0.97998	7922.15	0.98253
7949.15	0.98363	0.98242	0.98278	7925.02	0.98317
7952.34	0.98499	0.98431	0.98622	7927.99	0.98356
7955.68	0.98787	0.98743	0.99014	7930.97	0.98376
7959.04	0.99251	0.9919	0.99445	7933.97	0.98439
7962.45	0.99736	0.99686	0.99923	7936.97	0.98592
7965.89	1.00186	1.00198	1.00393	7940.08	0.99024
7969.43	1.00825	1.0085	1.0073	7943.17	0.99896
7972.98	1.01555	1.01504	1.00775	7946.17	1.01056
7976.4	1.01971	1.01781	1.00467	7949.36	1.02296
7980	1.01704	1.01518	0.99966	7952.44	1.03345
7983.5	1.01038	1.00938	0.99547	7955.51	1.04156
7986.99	1.00443	1.00402	0.99337	7958.7	1.04507
7990.56	1.00049	1.0002	0.99318	7961.9	1.04234
7994.14	0.99803	0.99758	0.99397	7965.12	1.03352
7997.67	0.99502	0.99516	0.99521	7968.33	1.02048
8001.17	0.99221	0.99316	0.99584	7971.63	1.0056
8004.78	0.99069	0.992	0.99627	7974.94	0.9929
8008.35	0.99156	0.99259	0.99678	7978.13	0.98451
8011.83	0.99447	0.99451	0.99747	7981.5	0.97943
8015.53	0.99668	0.99654	0.99842	7984.8	0.97633
8019.15	0.9984	0.99808	0.99947	7988.1	0.97361
8022.74	0.99969	0.99884	1.00076	7991.51	0.97058
8026.43	0.99856	0.99854	1.0022	7994.93	0.96779
8030.12	0.9967	0.99805	1.004	7998.35	0.96685
8033.8	0.9969	0.99899	1.00613	8001.75	0.969
8037.44	0.99982	1.00188	1.00876	8005.25	0.97378
8041.22	1.00536	1.00628	1.01161	8008.73	0.97955
8045	1.01026	1.0104	1.01377	8012.12	0.98494
8048.7	1.01264	1.01263	1.01397	8015.74	0.99021
8052.59	1.01315	1.01315	1.01165	8019.26	0.99486
8056.37	1.01311	1.0124	1.00733	8022.79	0.99877
8060.14	1.01103	1.00954	1.00218	8026.39	1.00196
8063.99	1.00524	1.00418	0.99758	8030	1.00532
8067.84	0.99806	0.99816	0.99459	8033.6	1.00958
8071.71	0.99355	0.994	0.9932	8037.19	1.01418
8075.6	0.99203	0.99232	0.99302	8040.89	1.01819
8079.57	0.99262	0.99223	0.99319	8044.61	1.02072
8083.52	0.993	0.99255	0.99295	8048.25	1.02157
8087.38	0.99333	0.9927	0.99234	8052.06	1.02066
8091.4	0.99242	0.9924	0.99145	8055.79	1.01793
8095.34	0.99171	0.99184	0.9909	8059.5	1.01344
8099.28	0.99201	0.99182	0.9911	8063.3	1.00832
8103.32	0.99248	0.99246	0.99224	8067.09	1.00407
8107.39	0.99434	0.99415	0.99439	8070.92	1.00158
8111.41	0.99723	0.99641	0.99726	8074.75	1.00064
8115.44	0.99795	0.99782	1.00042	8078.7	0.99985
8119.55	0.99706	0.99869	1.00385	8082.64	0.99758
8123.62	0.99867	1.00108	1.00736	8086.45	0.99421
8127.74	1.00362	1.00513	1.01034	8090.46	0.99086
8131.85	1.00922	1.01001	1.01276	8094.36	0.98914
8135.97	1.01418	1.01434	1.01389	8098.3	0.98862
8140.09	1.01725	1.01713	1.0139	8102.35	0.98891
8144.26	1.01882	1.01836	1.01272	8106.39	0.9898
8148.43	1.01871	1.0179	1.01089	8110.43	0.99117
8152.6	1.01666	1.01568	1.00885	8114.47	0.99299
8156.78	1.01166	1.01134	1.00691	8118.58	0.99581
8161.09	1.00523	1.00637	1.00523	8122.69	0.99922
8165.39	1.0014	1.00315	1.00418	8126.84	1.00276
8169.67	1.00072	1.00193	1.00376	8130.98	1.00579
8173.95	1.00114	1.0018	1.00363	8135.13	1.00803
8178.19	1.00168	1.0018	1.00338	8139.27	1.00971
8182.46	1.00157	1.00157	1.00295	8143.52	1.01144
8186.85	1.00043	1.00086	1.00216	8147.73	1.01307
8191.24	0.99913	0.99991	1.00122	8151.94	1.01396
8195.61	0.99854	0.99928	1.00027	8156.19	1.01347
8199.97	0.9989	0.99914	0.99955	8160.57	1.01164
8204.42	0.99925	0.99894	0.99931	8164.93	1.00936
8208.84	0.99822	0.99798	0.9994	8169.29	1.00734
8213.31	0.99641	0.99646	0.99955	8173.64	1.00602
8217.78	0.99576	0.99655	1.00085	8177.96	1.00545
8222.25	0.99556	0.99676	1.00188	8182.3	1.0054
8226.73	0.99655	0.99796	1.00287	8186.76	1.00544
8231.26	0.99887	0.99997	1.00395	8191.25	1.00503
8235.77	1.00146	1.00227	1.00453	8195.71	1.00421
8240.29	1.00466	1.00493	1.0047	8200.17	1.003
8244.85	1.00782	1.00703	1.00426	8204.71	1.00164
8249.51	1.00889	1.00765	1.00354	8209.24	1.00053
8254.14	1.00753	1.00658	1.00257	8213.79	0.99932
8258.79	1.00451	1.00467	1.00143	8218.37	0.99839
8263.4	1.00272	1.00312	1.00038	8222.94	0.99739
8268.02	1.00159	1.0018	0.99951	8227.51	0.99704
8272.68	1.00027	1.00046	0.99888	8232.15	0.99724
8277.46	0.99878	0.99914	0.99833	8236.76	0.99814
8282.22	0.99744	0.99815	0.99819	8241.38	0.99944
8286.97	0.99735	0.99813	0.99823	8246.05	1.00109
8291.71	0.99799	0.99848	0.99817	8250.82	1.0032
8296.54	0.99855	0.99893	0.9982	8255.57	1.00543
8301.43	0.9988	0.99877	0.99785	8260.32	1.00738
8306.32	0.99907	0.99896	0.99805	8265.03	1.00863
8311.2	0.99812	0.99832	0.99778	8269.76	1.00898
8316.07	0.99792	0.99789	0.99764	8274.52	1.00844
8320.92	0.99743	0.99723	0.99746	8279.4	1.00731
8325.87	0.99661	0.99639	0.99744	8284.27	1.00606
8330.84	0.99531	0.99549	0.99764	8289.13	1.00481
8335.84	0.99428	0.99493	0.99792	8293.96	1.00357
8340.84	0.99433	0.99507	0.99802	8298.9	1.00237
8345.93	0.99593	0.99627	0.9978	8303.88	1.00118
8351	0.99816	0.99765	0.99722	8308.86	1.00034
8356.07	0.99964	0.99835	0.9963	8313.82	0.99986
8361.17	0.99934	0.99775	0.99543	8318.77	0.99932
8366.31	0.99743	0.99613	0.99449	8323.7	0.99865
8371.41	0.99502	0.99436	0.99352	8328.71	0.99797
8376.63	0.99329	0.99294	0.99257	8333.77	0.99732
8381.81	0.99276	0.99208	0.99147	8338.84	0.99656
8387.01	0.99267	0.99146	0.99035	8343.91	0.996
8392.22	0.99212	0.99059	0.98918	8349.08	0.99561
8397.57	0.99097	0.98936	0.98796	8354.23	0.99514
8402.89	0.9895	0.98783	0.98692	8359.4	0.99485
8408.23	0.98806	0.98671	0.98589	8364.6	0.99454
8413.51	0.98608	0.98473	0.9844	8369.82	0.99432
8418.82	0.98621	0.98421	0.98391	8375	0.99427
8424.17	0.9858	0.98347	0.98307	8380.25	0.9943
8429.61	0.98488	0.98245	0.98215	8385.46	0.99436
8435.05	0.98373	0.98146	0.98146	8390.68	0.99435
8440.47	0.9827	0.98041	0.98078	8395.92	0.99423
8445.87	0.98189	0.97961	0.98031	8401.28	0.99402
8451.43	0.9812	0.97891	0.97994	8406.59	0.99358
8457	0.98068	0.97851	0.97956	8411.9	0.99291
8462.56	0.98068	0.97836	0.97902	8417.16	0.9923
8468.12	0.98129	0.97864	0.97822	8422.45	0.99144
8473.64	0.98216	0.97886	0.97723	8427.77	0.99045
8479.19	0.98263	0.97863	0.97602	8433.19	0.98939
8484.86	0.98188	0.97771	0.97481	8438.59	0.98827
8490.56	0.98012	0.97617	0.97363	8443.97	0.98721
				8449.31	0.98609
				8454.8	0.98498
				8460.31	0.98386
				8465.81	0.98269
				8471.28	0.98154
				8476.74	0.98044
				8482.2	0.97934
				8487.79	0.97806
				8493.38	0.97699

## Sheet: Fig. 2h
X	LiCoO2	Li0.92CoO2	Li0.76CoO2
0	0.00235	0.00235	0.0385
0.0919	0.056	0.0678	0.0878
0.1207	0.0618	0.0745	0.0979
0.2456	0.04	0.048	0.0635
0.27612	0.05186	0.05683	0.06983
0.3068	0.0707	0.07909	0.09169
0.33748	0.08926	0.10202	0.11756
0.36816	0.10267	0.11941	0.13891
0.39884	0.10813	0.12769	0.15089
0.42951	0.10457	0.12539	0.15128
0.46019	0.09322	0.1135	0.14075
0.49087	0.07904	0.09693	0.1241
0.52155	0.073	0.08716	0.11254
0.55223	0.08569	0.0978	0.12066
0.58291	0.11242	0.12681	0.15034
0.61359	0.14179	0.16124	0.18939
0.64427	0.16544	0.19068	0.22564
0.67495	0.178	0.20844	0.25065
0.70563	0.17673	0.21084	0.25934
0.73631	0.16263	0.19828	0.25054
0.76699	0.14422	0.1786	0.22942
0.79767	0.14342	0.17318	0.21263
0.82835	0.18308	0.20929	0.22922
0.85903	0.25815	0.28838	0.29527
0.88971	0.35166	0.39277	0.39775
0.92039	0.45067	0.50682	0.51722
0.95107	0.5456	0.61899	0.63865
0.98175	0.62893	0.7203	0.75078
1.01243	0.69524	0.80413	0.84531
1.04311	0.74175	0.86679	0.91725
1.07379	0.76929	0.90834	0.96569
1.10447	0.78316	0.93356	0.99483
1.13515	0.79359	0.95232	1.01451
1.16583	0.81472	0.9787	1.0395
1.19651	0.86062	1.02747	1.08609
1.22718	0.9393	1.10849	1.16592
1.25786	1.04909	1.22229	1.28064
1.28854	1.18029	1.36047	1.42163
1.31922	1.31951	1.50942	1.57394
1.3499	1.45317	1.65426	1.72085
1.38058	1.56931	1.7813	1.84688
1.41126	1.65839	1.8792	1.93927
1.44194	1.71352	1.93957	1.98875
1.47262	1.73056	1.95713	1.98984
1.5033	1.70806	1.92969	1.94087
1.53398	1.64699	1.85798	1.84381
1.56466	1.55047	1.74532	1.70391
1.59534	1.42329	1.59716	1.52907
1.62602	1.27151	1.42057	1.32919
1.6567	1.10199	1.22368	1.11524
1.68738	0.92209	1.01521	0.89852
1.71806	0.73943	0.80417	0.68979
1.74874	0.56225	0.59987	0.49877
1.77942	0.4005	0.41295	0.33407
1.8101	0.27	0.26001	0.20472
1.84078	0.20038	0.17841	0.12626
1.87146	0.21076	0.19937	0.11591
1.90214	0.25808	0.2603	0.14233
1.93282	0.29924	0.30996	0.16994
1.9635	0.31857	0.33524	0.19361
1.99418	0.31527	0.3389	0.22048
2.02485	0.30222	0.33756	0.26121
2.05553	0.31168	0.36388	0.32473
2.08621	0.383	0.4504	0.41548
2.11689	0.52477	0.60224	0.53401
2.14757	0.71923	0.80421	0.67844
2.17825	0.94704	1.03869	0.84504
2.20893	1.19212	1.28989	1.02833
2.23961	1.44008	1.54324	1.22104
2.27029	1.67739	1.78492	1.41449
2.30097	1.89137	2.00195	1.59899
2.33165	2.0706	2.18264	1.76452
2.36233	2.20545	2.31711	1.90148
2.39301	2.2886	2.39787	2.00138
2.42369	2.31549	2.42022	2.05749
2.45437	2.28457	2.38257	2.06538
2.48505	2.19745	2.28656	2.02331
2.51573	2.05877	2.13696	1.93234
2.54641	1.87597	1.9414	1.79631
2.57709	1.65886	1.70995	1.62165
2.60777	1.41918	1.4546	1.41693
2.63845	1.17016	1.18877	1.19239
2.66913	0.92626	0.92705	0.95945
2.69981	0.70365	0.68562	0.73032
2.73049	0.52165	0.48462	0.51836
2.76117	0.40328	0.35256	0.34077
2.79185	0.36194	0.31425	0.22742
2.82252	0.37499	0.34313	0.21242
2.8532	0.4012	0.38407	0.25786
2.88388	0.41438	0.40706	0.30324
2.91456	0.40486	0.40302	0.32649
2.94524	0.37184	0.37222	0.32379
2.97592	0.319	0.31914	0.29767
3.0066	0.25233	0.25033	0.25355
3.03728	0.17915	0.17337	0.19844
3.06796	0.10859	0.09703	0.14104
3.09864	0.05938	0.04156	0.09411
3.12932	0.06911	0.06591	0.07842
3.16	0.1061	0.11246	0.09665
3.19068	0.13653	0.14808	0.12264
3.22136	0.15453	0.16986	0.14223
3.25204	0.16077	0.17936	0.1522
3.28272	0.15877	0.18047	0.15379
3.3134	0.15401	0.17866	0.15075
3.34408	0.15257	0.17962	0.14828
3.37476	0.15846	0.1868	0.15106
3.40544	0.17121	0.19971	0.1608
3.43612	0.18669	0.21468	0.17533
3.4668	0.20001	0.22716	0.19051
3.49748	0.20728	0.23338	0.20232
3.52816	0.2061	0.23093	0.20785
3.55884	0.19555	0.21885	0.20542
3.58952	0.17603	0.19755	0.19452
3.62019	0.14917	0.16873	0.17558
3.65087	0.11799	0.1355	0.14986
3.68155	0.08784	0.10328	0.11928
3.71223	0.0691	0.0818	0.0866
3.74291	0.0737	0.08271	0.05655
3.77359	0.09607	0.10305	0.04086
3.80427	0.12304	0.12987	0.05189
3.83495	0.1479	0.15532	0.07486
3.86563	0.16802	0.17613	0.09744
3.89631	0.18256	0.1912	0.11587
3.92699	0.1917	0.20069	0.12883
3.95767	0.19624	0.20557	0.13591
3.98835	0.19751	0.20736	0.13715
4.01903	0.19715	0.20801	0.13291
4.04971	0.19708	0.20958	0.12381
4.08039	0.19936	0.21401	0.11066
4.11107	0.20596	0.22281	0.09458
4.14175	0.2184	0.23684	0.07726
4.17243	0.23742	0.25619	0.06174
4.20311	0.26281	0.28037	0.05379
4.23379	0.29354	0.30837	0.05947
4.26447	0.32804	0.33891	0.07717
4.29515	0.36447	0.37053	0.1012
4.32583	0.4009	0.40166	0.12784
4.35651	0.43549	0.43076	0.15505
4.38719	0.46656	0.45635	0.1814
4.41786	0.49269	0.47715	0.20567
4.44854	0.51276	0.4921	0.22665
4.47922	0.52588	0.50038	0.24313
4.5099	0.53141	0.50142	0.25399
4.54058	0.52879	0.49485	0.25822
4.57126	0.51751	0.48042	0.25511
4.60194	0.49701	0.45796	0.24432
4.63262	0.4667	0.42738	0.22614
4.6633	0.42611	0.38874	0.2017
4.69398	0.37519	0.34253	0.17352
4.72466	0.31498	0.29036	0.14657
4.75534	0.24946	0.23657	0.1297
4.78602	0.19098	0.1924	0.13315
4.8167	0.17138	0.1807	0.15842
4.84738	0.21941	0.21888	0.1973
4.87806	0.31392	0.2947	0.24146
4.90874	0.42837	0.38938	0.28555
4.93942	0.54947	0.4915	0.32632
4.9701	0.66936	0.59391	0.36176
5.00078	0.782	0.69119	0.39073
5.03146	0.88218	0.77868	0.41277
5.06214	0.96544	0.85237	0.42797
5.09282	1.02809	0.90889	0.43685
5.1235	1.06741	0.94566	0.44016
5.15418	1.08176	0.961	0.4388
5.18486	1.07065	0.9542	0.43357
5.21553	1.03478	0.92561	0.42508
5.24621	0.97598	0.87654	0.41369
5.27689	0.89711	0.80926	0.39945
5.30757	0.80187	0.7268	0.38224
5.33825	0.69459	0.63283	0.36185
5.36893	0.58	0.53139	0.33813
5.39961	0.46299	0.4267	0.31108
5.43029	0.34846	0.32295	0.281
5.46097	0.24139	0.22413	0.24843
5.49165	0.14771	0.13404	0.21421
5.52233	0.08051	0.05777	0.17941
5.55301	0.07396	0.03225	0.14529
5.58369	0.10995	0.07527	0.11328
5.61437	0.14402	0.11213	0.08507
5.64505	0.16588	0.1358	0.06294
5.67573	0.17431	0.14649	0.05004
5.70641	0.17031	0.14573	0.04826
5.73709	0.156	0.13578	0.05447
5.76777	0.13438	0.11979	0.06381
5.79845	0.10978	0.10201	0.07369
5.82913	0.08899	0.08838	0.08331
5.85981	0.08165	0.0853	0.09248
5.89049	0.09245	0.09448	0.10106
5.92117	0.11435	0.11107	0.10878
5.95185	0.13853	0.12913	0.11516
5.98253	0.15967	0.14467	0.11964
6.0132	0.17488	0.15534	0.12165
6.04388	0.18256	0.15987	0.12077
6.07456	0.18199	0.15775	0.11673
6.10524	0.17311	0.14905	0.10953
6.13592	0.15648	0.13436	0.09938
6.1666	0.13322	0.1147	0.08675
6.19728	0.10496	0.09156	0.07236
6.22796	0.07393	0.06701	0.05716
6.25864	0.04396	0.04449	0.04251
6.28932	0.02725	0.03192	0.03065
6.32	0.04111	0.03786	0.02524
6.35068	0.06426	0.05278	0.02796
6.38136	0.08473	0.06717	0.03462
6.41204	0.09977	0.07787	0.04124
6.44272	0.10854	0.08394	0.04615
6.4734	0.11099	0.08529	0.0488
6.50408	0.10765	0.08239	0.04914
6.53476	0.09948	0.07605	0.04747
6.56544	0.0877	0.06731	0.04423
6.59612	0.07359	0.05721	0.04001
6.6268	0.05833	0.04664	0.03544
6.65748	0.04279	0.03611	0.0311
6.68816	0.02766	0.02591	0.02738
6.71884	0.01511	0.01708	0.02443
6.74952	0.01701	0.01562	0.02214
6.7802	0.03328	0.0264	0.0204
6.81087	0.054	0.04346	0.01934
6.84155	0.07709	0.06371	0.01952
6.87223	0.10151	0.08574	0.02166
6.90291	0.12608	0.10828	0.0259
6.93359	0.14952	0.13003	0.0317
6.96427	0.17055	0.1497	0.03829
6.99495	0.18808	0.16616	0.04492
7.02563	0.20133	0.17851	0.05092
7.05631	0.20998	0.1862	0.05578
7.08699	0.21417	0.18908	0.05909
7.11767	0.21447	0.18741	0.06063
7.14835	0.21178	0.18179	0.06038
7.17903	0.20709	0.17308	0.05853
7.20971	0.20117	0.16223	0.05555
7.24039	0.19433	0.15007	0.0522
7.27107	0.18627	0.13709	0.0495
7.30175	0.17614	0.12336	0.04854
7.33243	0.16283	0.10847	0.05006
7.36311	0.14529	0.09176	0.05399
7.39379	0.12295	0.07254	0.05964
7.42447	0.0961	0.05042	0.06607
7.45515	0.06693	0.02576	0.07246
7.48583	0.04448	0.01022	0.07824
7.51651	0.0517	0.03575	0.08304
7.54719	0.08391	0.06622	0.08672
7.57787	0.12206	0.09641	0.08924
7.60854	0.15926	0.12454	0.09068
7.63922	0.19232	0.14909	0.09121
7.6699	0.21915	0.16876	0.09097
7.70058	0.23841	0.1826	0.09015
7.73126	0.24943	0.19006	0.08888
7.76194	0.25224	0.19113	0.08731
7.79262	0.24762	0.18632	0.08556
7.8233	0.23705	0.17671	0.08376
7.85398	0.22267	0.16393	0.08204
7.88466	0.20708	0.15009	0.08051
7.91534	0.19304	0.13755	0.07926
7.94602	0.18277	0.12848	0.07829
7.9767	0.17727	0.12401	0.07753
8.00738	0.17588	0.12373	0.07679
8.03806	0.17666	0.12586	0.07581
8.06874	0.1773	0.1282	0.07432
8.09942	0.17587	0.12893	0.07203
8.1301	0.17117	0.1269	0.06876
8.16078	0.16276	0.12165	0.0644
8.19146	0.15086	0.11328	0.05894
8.22214	0.13615	0.1023	0.05252
8.25282	0.11958	0.08951	0.04534
8.2835	0.10219	0.07578	0.03772
8.31418	0.08489	0.06196	0.03001
8.34486	0.06831	0.04873	0.02265
8.37554	0.05272	0.03652	0.01612
8.40621	0.03798	0.02544	0.01113
8.43689	0.02376	0.01544	0.00873
8.46757	0.00978	0.00738	0.00928
8.49825	0.00558	0.00858	0.01134
8.52893	0.01951	0.01719	0.01376
8.55961	0.03359	0.0268	0.01631
8.59029	0.0469	0.03629	0.01904
8.62097	0.05878	0.04509	0.02205
8.65165	0.06866	0.05274	0.02528
8.68233	0.07614	0.0589	0.02853
8.71301	0.08113	0.06344	0.03153
8.74369	0.0839	0.06648	0.03399
8.77437	0.08508	0.06843	0.03566
8.80505	0.0856	0.06988	0.03633
8.83573	0.08646	0.07149	0.0359
8.86641	0.08839	0.07375	0.03434
8.89709	0.09153	0.07678	0.03172
8.92777	0.09535	0.08023	0.0282
8.95845	0.09889	0.08346	0.02398
8.98913	0.10105	0.08567	0.01933
9.01981	0.10085	0.08615	0.01456
9.05049	0.09763	0.08433	0.00997
9.08117	0.09103	0.07991	0.0059
9.11185	0.08109	0.07282	0.00291
9.14253	0.06817	0.06327	0.00239
9.17321	0.05291	0.05167	0.00344
9.20388	0.03616	0.03861	0.00402
9.23456	0.01893	0.02482	0.00375
9.26524	0.00233	0.01108	0.00279
9.29592	0.01287	0.00248	0.00207
9.3266	0.02545	0.01357	0.00356
9.35728	0.03481	0.02294	0.0064
9.38796	0.04041	0.02982	0.00965
9.41864	0.04203	0.034	0.01295
9.44932	0.03974	0.03553	0.01607
9.48	0.03404	0.03477	0.01883
9.51068	0.02616	0.0325	0.0211
9.54136	0.01948	0.03008	0.02282
9.57204	0.02128	0.02938	0.02401
9.60272	0.03232	0.03195	0.02476
9.6334	0.04683	0.0377	0.02523
9.66408	0.06182	0.0453	0.02562
9.69476	0.0759	0.05337	0.02617
9.72544	0.08822	0.06089	0.02704
9.75612	0.09822	0.06717	0.02828
9.7868	0.10561	0.0718	0.02982
9.81748	0.11036	0.07461	0.0315
9.84816	0.11264	0.07565	0.03309
9.87884	0.11285	0.07513	0.03436
9.90952	0.11156	0.07349	0.03512
9.9402	0.10941	0.07123	0.03525
9.97088	0.10705	0.06896	0.03467
9.97088

## Sheet: Fig. 3a
Sample	PET conv. (%)			Avarage	Error bar	BHET yield (%)			Avarage	Error bar
p-LiCoO2	29.63	36.17	26.77	30.86	4.82	6.15	10.71	5.22	7.36	2.94
Li0.92CoO2	65.68	73.16	67.33	68.72	3.93	43.96	52.42	44.76	47.05	4.67
Li0.76CoO2	98.8	98.12	92.2	96.37	3.63	77.99	77.05	70.97	75.34	3.81
Li0.38CoO2	83.12	86.97	86.37	85.49	2.07	60.74	62.63	64.36	62.58	1.81
Li0.25CoO2	76.33	74.75	84.6	78.56	5.29	55.25	54.96	63.19	57.8	4.67

## Sheet: Fig. 3b
	PET conv. (%)			Avarage	Error bar	BHET yield (%)			Avarage	Error bar
Thermal	10.52	16.92	11.44	12.96	3.46	1.31	3.56	1.53	2.13	1.24
Thermal + UV	15.11	10.32	14.92	13.45	2.71	4.16	1.67	1.84	2.56	1.39
Photothermal	37.71	44.11	37.83	39.88	3.66	16.13	24.6	15.24	18.66	5.17

## Sheet: Fig. 3c
Photothermal		Thermal
1/T	lnk	1/T	lnk
0.002159	-2.1665	0.002159	-3.0353
0.002183	-2.4181	0.002183	-3.2126
0.002207	-2.6525	0.002207	-3.5154
0.002231	-2.8801	0.002231	-3.6331
0.002257	-3.0907	0.002257	-3.9882

## Sheet: Fig. 3d
Cycle	PET conv.	BHET yield
1	81.2	57.78
2	80.45	56.36
3	80.01	55.59
4	79.6	55.29
5	82.02	59.6
6	81.32	59.03
7	80.24	57.31
8	79.66	56.77
9	79.36	55.04
10	78.68	54.59

[truncated: 26 more sheets: Fig. 4b, Fig. 4c, Fig. 4e, Fig. 5a, Fig. 5b, Fig. 5c, Fig. 5d, Fig. 5e, Fig. 5f, Fig. 5g, Supplementary Fig. 1, Supplementary Fig. 6, Supplementary Fig. 7, Supplementary Fig. 8, Supplementary Fig. 9, Supplementary Fig. 10, Supplementary Fig. 11, Supplementary Fig. 12, Supplementary Fig. 13, Supplementary Fig. 16 …]
